# Supplementary material for: Quantitative proteomics and network analysis of SSA1 and SSB1 deletion mutants reveals robustness of chaperone HSP70 network in Saccharomyces cerevisiae
Source: Proteomics. 2015 Apr 10;15(18):3126–39. doi: 10.1002/pmic.201400527 (PMC4979674; doi:10.1002/pmic.201400527)
Supplement: Supplementary file 2 — Table 1 [file PMIC-15-3126-s002.xlsx]

## Sheet: SSA1_mutant
Intensity L SSA1_A	Intensity H SSA1_A	Intensity L SSA1_B	Intensity H SSA1_B	Intensity L SSA1_C	Intensity H SSA1_C	Intensity L SSA1_D	Intensity H SSA1_D	Protein IDs	Majority protein IDs	FC_raw	Pval_raw	Pval_raw_FDR	FC_LR	Pval_LR	Pval_LR_FDR
27594	849250	189750	168060	0	0	0	843890	>sp|P38235|YBQ3_YEAST Uncharacterized protein YBR053C OS=Saccharomyces cerevisiae (strain ATCC 204508 / S288c) GN=YBR053C PE=1 SV=1	>sp|P38235|YBQ3_YEAST Uncharacterized protein YBR053C OS=Saccharomyces cerevisiae (strain ATCC 204508 / S288c) GN=YBR053C PE=1 SV=1	-2.77081	0.150617	0.996649	-2.75236	0.163578	0.998393
43312	284850	44940	447790	1087100	565910	65291	0	>sp|P81449|ATPJ_YEAST ATP synthase subunit e, mitochondrial OS=Saccharomyces cerevisiae (strain ATCC 204508 / S288c) GN=TIM11 PE=1 SV=2	>sp|P81449|ATPJ_YEAST ATP synthase subunit e, mitochondrial OS=Saccharomyces cerevisiae (strain ATCC 204508 / S288c) GN=TIM11 PE=1 SV=2	-1.9413	0.20807	0.996649	-1.97309	0.132722	0.998393
180180	1137500	225550	995670	272510	1054000	935050	1641000	>sp|P47912|LCF4_YEAST Long-chain-fatty-acid--CoA ligase 4 OS=Saccharomyces cerevisiae (strain ATCC 204508 / S288c) GN=FAA4 PE=1 SV=1	>sp|P47912|LCF4_YEAST Long-chain-fatty-acid--CoA ligase 4 OS=Saccharomyces cerevisiae (strain ATCC 204508 / S288c) GN=FAA4 PE=1 SV=1	-1.89088	0.0144323	0.996649	-2.06313	0.0187022	0.998393
0	762080	201200	0	979280	474330	133200	0	>sp|P04710|ADT1_YEAST ADP,ATP carrier protein 1 OS=Saccharomyces cerevisiae (strain ATCC 204508 / S288c) GN=AAC1 PE=1 SV=1	>sp|P04710|ADT1_YEAST ADP,ATP carrier protein 1 OS=Saccharomyces cerevisiae (strain ATCC 204508 / S288c) GN=AAC1 PE=1 SV=1	-1.0166	0.445612	0.996649	-0.982066	0.322431	0.998393
1287400	1607600	148970	717530	515490	766150	1307000	1924900	>sp|P53615|CAN_YEAST Carbonic anhydrase OS=Saccharomyces cerevisiae (strain ATCC 204508 / S288c) GN=NCE103 PE=1 SV=1	>sp|P53615|CAN_YEAST Carbonic anhydrase OS=Saccharomyces cerevisiae (strain ATCC 204508 / S288c) GN=NCE103 PE=1 SV=1	-0.929668	0.302485	0.996649	-1.10871	0.223862	0.998393
0	8712800	1033000	0	17400000	14654000	6416600	5644900	>sp|P05749|RL22A_YEAST 60S ribosomal protein L22-A OS=Saccharomyces cerevisiae (strain ATCC 204508 / S288c) GN=RPL22A PE=1 SV=3	>sp|P05749|RL22A_YEAST 60S ribosomal protein L22-A OS=Saccharomyces cerevisiae (strain ATCC 204508 / S288c) GN=RPL22A PE=1 SV=3	-0.881214	0.52206	0.996649	-1.00894	0.36978	0.998393
0	918010	304100	853510	764830	501850	214210	470660	>sp|P38682|GLO3_YEAST ADP-ribosylation factor GTPase-activating protein GLO3 OS=Saccharomyces cerevisiae (strain ATCC 204508 / S288c) GN=GLO3 PE=1 SV=1	>sp|P38682|GLO3_YEAST ADP-ribosylation factor GTPase-activating protein GLO3 OS=Saccharomyces cerevisiae (strain ATCC 204508 / S288c) GN=GLO3 PE=1 SV=1	-0.833895	0.187357	0.996649	-1.06512	0.0403868	0.998393
8346700	13289000	12799000	15253000	8083300	14447000	3696700	9819400	>sp|Q02642|NACB1_YEAST Nascent polypeptide-associated complex subunit beta-1 OS=Saccharomyces cerevisiae (strain ATCC 204508 / S288c) GN=EGD1 PE=1 SV=2	>sp|Q02642|NACB1_YEAST Nascent polypeptide-associated complex subunit beta-1 OS=Saccharomyces cerevisiae (strain ATCC 204508 / S288c) GN=EGD1 PE=1 SV=2	-0.792792	0.0942839	0.996649	-0.997744	0.0459432	0.998393
165700	292840	0	0	473260	354860	83359	0	>sp|P52917|VPS4_YEAST Vacuolar protein sorting-associated protein 4 OS=Saccharomyces cerevisiae (strain ATCC 204508 / S288c) GN=VPS4 PE=1 SV=1	>sp|P52917|VPS4_YEAST Vacuolar protein sorting-associated protein 4 OS=Saccharomyces cerevisiae (strain ATCC 204508 / S288c) GN=VPS4 PE=1 SV=1	-0.785809	0.467115	0.996649	-0.884822	0.280496	0.998393
2212700	2278800	202680	163580	72479	0	175060	263610	>sp|P53920|NM111_YEAST Pro-apoptotic serine protease NMA111 OS=Saccharomyces cerevisiae (strain ATCC 204508 / S288c) GN=NMA111 PE=1 SV=1	>sp|P53920|NM111_YEAST Pro-apoptotic serine protease NMA111 OS=Saccharomyces cerevisiae (strain ATCC 204508 / S288c) GN=NMA111 PE=1 SV=1	-0.748595	0.656866	0.996649	-1.0514	0.537974	0.998393
250330	350700	88266	445980	374570	239780	0	0	>sp|Q12040|YO283_YEAST Broad-specificity phosphatase YOR283W OS=Saccharomyces cerevisiae (strain ATCC 204508 / S288c) GN=YOR283W PE=1 SV=1	>sp|Q12040|YO283_YEAST Broad-specificity phosphatase YOR283W OS=Saccharomyces cerevisiae (strain ATCC 204508 / S288c) GN=YOR283W PE=1 SV=1	-0.726644	0.341503	0.996649	-0.829168	0.167284	0.998393
0	0	38327	110320	97252	115250	52812	66175	>sp|P41930|SSU1_YEAST Sulfite efflux pump SSU1 OS=Saccharomyces cerevisiae (strain ATCC 204508 / S288c) GN=SSU1 PE=1 SV=5	>sp|P41930|SSU1_YEAST Sulfite efflux pump SSU1 OS=Saccharomyces cerevisiae (strain ATCC 204508 / S288c) GN=SSU1 PE=1 SV=5	-0.69855	0.211707	0.996649	-1.04452	0.00201491	0.393957
129460	914100	337210	489140	876540	644890	723920	602790	>sp|P47044|YJF5_YEAST LOG family protein YJL055W OS=Saccharomyces cerevisiae (strain ATCC 204508 / S288c) GN=YJL055W PE=1 SV=1	>sp|P47044|YJF5_YEAST LOG family protein YJL055W OS=Saccharomyces cerevisiae (strain ATCC 204508 / S288c) GN=YJL055W PE=1 SV=1	-0.662376	0.350624	0.996649	-0.862557	0.174741	0.998393
525660	1056500	478060	597240	399890	727410	110790	143140	>sp|O43137|YB085_YEAST Uncharacterized protein YBR085C-A OS=Saccharomyces cerevisiae (strain ATCC 204508 / S288c) GN=YBR085C-A PE=1 SV=1	>sp|O43137|YB085_YEAST Uncharacterized protein YBR085C-A OS=Saccharomyces cerevisiae (strain ATCC 204508 / S288c) GN=YBR085C-A PE=1 SV=1	-0.640244	0.464624	0.996649	-0.870661	0.27473	0.998393
413220	618410	292210	512810	756590	731650	142990	261930	>sp|Q03862|ARX1_YEAST Probable metalloprotease ARX1 OS=Saccharomyces cerevisiae (strain ATCC 204508 / S288c) GN=ARX1 PE=1 SV=1	>sp|Q03862|ARX1_YEAST Probable metalloprotease ARX1 OS=Saccharomyces cerevisiae (strain ATCC 204508 / S288c) GN=ARX1 PE=1 SV=1	-0.554495	0.389327	0.996649	-0.769444	0.118702	0.998393
241450	361860	133040	264710	447860	453070	0	0	>sp|P38755|OSH7_YEAST Oxysterol-binding protein homolog 7 OS=Saccharomyces cerevisiae (strain ATCC 204508 / S288c) GN=OSH7 PE=1 SV=1;>sp|Q02201|OSH6_YEAST Oxysterol-binding protein homolog 6 OS=Saccharomyces cerevisiae (strain ATCC 204508 / S288c) GN=OSH6 PE=1 SV=1	>sp|P38755|OSH7_YEAST Oxysterol-binding protein homolog 7 OS=Saccharomyces cerevisiae (strain ATCC 204508 / S288c) GN=OSH7 PE=1 SV=1;>sp|Q02201|OSH6_YEAST Oxysterol-binding protein homolog 6 OS=Saccharomyces cerevisiae (strain ATCC 204508 / S288c) GN=OSH6 PE=1 SV=1	-0.530982	0.391556	0.996649	-0.644511	0.0528074	0.998393
1193200	1262500	108240	386940	435020	492430	438690	394460	>sp|Q3E7B6|VA0E_YEAST V-type proton ATPase subunit e OS=Saccharomyces cerevisiae (strain ATCC 204508 / S288c) GN=VMA9 PE=1 SV=1	>sp|Q3E7B6|VA0E_YEAST V-type proton ATPase subunit e OS=Saccharomyces cerevisiae (strain ATCC 204508 / S288c) GN=VMA9 PE=1 SV=1	-0.486209	0.573818	0.996649	-0.685089	0.365367	0.998393
209040	258620	228820	309770	239380	420260	245540	305260	>sp|P37263|YC16_YEAST UPF0743 protein YCR087C-A OS=Saccharomyces cerevisiae (strain ATCC 204508 / S288c) GN=YCR087C-A PE=1 SV=1	>sp|P37263|YC16_YEAST UPF0743 protein YCR087C-A OS=Saccharomyces cerevisiae (strain ATCC 204508 / S288c) GN=YCR087C-A PE=1 SV=1	-0.467525	0.0232872	0.996649	-0.687817	0.0590978	0.998393
0	0	395590	476610	456300	398710	188380	0	>sp|P38197|YBD6_YEAST UPF0001 protein YBL036C OS=Saccharomyces cerevisiae (strain ATCC 204508 / S288c) GN=YBL036C PE=1 SV=1	>sp|P38197|YBD6_YEAST UPF0001 protein YBL036C OS=Saccharomyces cerevisiae (strain ATCC 204508 / S288c) GN=YBL036C PE=1 SV=1	-0.428196	0.470349	0.996649	-0.646169	0.322569	0.998393
134760	208040	467660	384990	178730	0	174240	0	>sp|Q04225|RRB1_YEAST Ribosome assembly protein RRB1 OS=Saccharomyces cerevisiae (strain ATCC 204508 / S288c) GN=RRB1 PE=1 SV=1	>sp|Q04225|RRB1_YEAST Ribosome assembly protein RRB1 OS=Saccharomyces cerevisiae (strain ATCC 204508 / S288c) GN=RRB1 PE=1 SV=1	-0.427163	0.547912	0.996649	-0.580178	0.549719	0.998393
155150	459670	272690	226690	25627	24492	0	0	>sp|P53883|NOP13_YEAST Nucleolar protein 13 OS=Saccharomyces cerevisiae (strain ATCC 204508 / S288c) GN=NOP13 PE=1 SV=2	>sp|P53883|NOP13_YEAST Nucleolar protein 13 OS=Saccharomyces cerevisiae (strain ATCC 204508 / S288c) GN=NOP13 PE=1 SV=2	-0.41168	0.813935	0.996649	-0.584672	0.7667	0.998393
910000	2260100	803300	1428000	2776900	2224900	230960	203060	>sp|P00431|CCPR_YEAST Cytochrome c peroxidase, mitochondrial OS=Saccharomyces cerevisiae (strain ATCC 204508 / S288c) GN=CCP1 PE=1 SV=2	>sp|P00431|CCPR_YEAST Cytochrome c peroxidase, mitochondrial OS=Saccharomyces cerevisiae (strain ATCC 204508 / S288c) GN=CCP1 PE=1 SV=2	-0.40924	0.723878	0.996649	-0.62546	0.513672	0.998393
608720	749900	965710	247560	299590	1239500	305590	715150	>sp|P52553|PFD6_YEAST Prefoldin subunit 6 OS=Saccharomyces cerevisiae (strain ATCC 204508 / S288c) GN=YKE2 PE=1 SV=1	>sp|P52553|PFD6_YEAST Prefoldin subunit 6 OS=Saccharomyces cerevisiae (strain ATCC 204508 / S288c) GN=YKE2 PE=1 SV=1	-0.403113	0.550858	0.996649	-0.641746	0.4016	0.998393
396540	469400	523700	707370	408040	565760	372440	493400	>sp|P53326|YG5L_YEAST Uncharacterized protein YGR266W OS=Saccharomyces cerevisiae (strain ATCC 204508 / S288c) GN=YGR266W PE=1 SV=1	>sp|P53326|YG5L_YEAST Uncharacterized protein YGR266W OS=Saccharomyces cerevisiae (strain ATCC 204508 / S288c) GN=YGR266W PE=1 SV=1	-0.388576	0.0632364	0.996649	-0.612502	0.132453	0.998393
2302300	2522200	6418200	4828800	2258100	3482100	1061300	2441300	>sp|P47176|BCA2_YEAST Branched-chain-amino-acid aminotransferase, cytosolic OS=Saccharomyces cerevisiae (strain ATCC 204508 / S288c) GN=BAT2 PE=1 SV=1	>sp|P47176|BCA2_YEAST Branched-chain-amino-acid aminotransferase, cytosolic OS=Saccharomyces cerevisiae (strain ATCC 204508 / S288c) GN=BAT2 PE=1 SV=1	-0.386942	0.529957	0.996649	-0.617117	0.369491	0.998393
575440	879240	953610	1065500	0	0	190130	240480	>sp|Q12019|MDN1_YEAST Midasin OS=Saccharomyces cerevisiae (strain ATCC 204508 / S288c) GN=MDN1 PE=1 SV=1	>sp|Q12019|MDN1_YEAST Midasin OS=Saccharomyces cerevisiae (strain ATCC 204508 / S288c) GN=MDN1 PE=1 SV=1	-0.370194	0.720154	0.996649	-0.485354	0.62107	0.998393
126380	184090	0	0	385250	461810	235960	0	>sp|P05374|CHO2_YEAST Phosphatidylethanolamine N-methyltransferase OS=Saccharomyces cerevisiae (strain ATCC 204508 / S288c) GN=CHO2 PE=1 SV=1	>sp|P05374|CHO2_YEAST Phosphatidylethanolamine N-methyltransferase OS=Saccharomyces cerevisiae (strain ATCC 204508 / S288c) GN=CHO2 PE=1 SV=1	-0.36982	0.667034	0.996649	-0.46805	0.522024	0.998393
726040	636210	120020	1009500	900120	502280	665570	449990	>sp|P38353|SSH1_YEAST Sec sixty-one protein homolog OS=Saccharomyces cerevisiae (strain ATCC 204508 / S288c) GN=SSH1 PE=1 SV=1	>sp|P38353|SSH1_YEAST Sec sixty-one protein homolog OS=Saccharomyces cerevisiae (strain ATCC 204508 / S288c) GN=SSH1 PE=1 SV=1	-0.368856	0.626246	0.996649	-0.558426	0.378469	0.998393
207080	563400	265740	629900	365310	120260	0	0	>sp|Q05584|GLO2_YEAST Hydroxyacylglutathione hydrolase, cytoplasmic isozyme OS=Saccharomyces cerevisiae (strain ATCC 204508 / S288c) GN=GLO2 PE=1 SV=1	>sp|Q05584|GLO2_YEAST Hydroxyacylglutathione hydrolase, cytoplasmic isozyme OS=Saccharomyces cerevisiae (strain ATCC 204508 / S288c) GN=GLO2 PE=1 SV=1	-0.362038	0.67675	0.996649	-0.496463	0.585844	0.998393
3423200	4191000	2716100	3540200	3294700	3525700	1863200	2887600	>sp|P38765|YHI9_YEAST Uncharacterized isomerase YHI9 OS=Saccharomyces cerevisiae (strain ATCC 204508 / S288c) GN=YHI9 PE=1 SV=1	>sp|P38765|YHI9_YEAST Uncharacterized isomerase YHI9 OS=Saccharomyces cerevisiae (strain ATCC 204508 / S288c) GN=YHI9 PE=1 SV=1	-0.351024	0.17596	0.996649	-0.56179	0.0338245	0.998393
628750	567790	360630	983990	539510	847080	1073700	732830	>sp|P38624|PSB1_YEAST Proteasome subunit beta type-1 OS=Saccharomyces cerevisiae (strain ATCC 204508 / S288c) GN=PRE3 PE=1 SV=2	>sp|P38624|PSB1_YEAST Proteasome subunit beta type-1 OS=Saccharomyces cerevisiae (strain ATCC 204508 / S288c) GN=PRE3 PE=1 SV=2	-0.350201	0.376572	0.996649	-0.556545	0.268929	0.998393
1463600	2670700	2219800	2500000	3045600	3371000	1360500	1558800	>sp|P13298|PYRE_YEAST Orotate phosphoribosyltransferase 1 OS=Saccharomyces cerevisiae (strain ATCC 204508 / S288c) GN=URA5 PE=1 SV=2;>sp|P30402|PYRX_YEAST Orotate phosphoribosyltransferase 2 OS=Saccharomyces cerevisiae (strain ATCC 204508 / S288c) GN=URA10 PE=1 SV=3	>sp|P13298|PYRE_YEAST Orotate phosphoribosyltransferase 1 OS=Saccharomyces cerevisiae (strain ATCC 204508 / S288c) GN=URA5 PE=1 SV=2	-0.345486	0.372176	0.996649	-0.558154	0.049983	0.998393
5342600	6026900	5968100	5896700	2932400	5984700	3225600	3691100	>sp|P11154|PYC1_YEAST Pyruvate carboxylase 1 OS=Saccharomyces cerevisiae (strain ATCC 204508 / S288c) GN=PYC1 PE=1 SV=2	>sp|P11154|PYC1_YEAST Pyruvate carboxylase 1 OS=Saccharomyces cerevisiae (strain ATCC 204508 / S288c) GN=PYC1 PE=1 SV=2	-0.345048	0.308012	0.996649	-0.563082	0.208536	0.998393
82711	521000	73335	71967	1130000	762720	147990	92258	>sp|P50085|PHB2_YEAST Prohibitin-2 OS=Saccharomyces cerevisiae (strain ATCC 204508 / S288c) GN=PHB2 PE=1 SV=2	>sp|P50085|PHB2_YEAST Prohibitin-2 OS=Saccharomyces cerevisiae (strain ATCC 204508 / S288c) GN=PHB2 PE=1 SV=2	-0.344779	0.793098	0.996649	-0.545664	0.600168	0.998393
0	0	181530	181250	152540	206310	97342	145080	>sp|Q08687|TMA16_YEAST Translation machinery-associated protein 16 OS=Saccharomyces cerevisiae (strain ATCC 204508 / S288c) GN=TMA16 PE=1 SV=2	>sp|Q08687|TMA16_YEAST Translation machinery-associated protein 16 OS=Saccharomyces cerevisiae (strain ATCC 204508 / S288c) GN=TMA16 PE=1 SV=2	-0.336371	0.333617	0.996649	-0.705435	0.176693	0.998393
0	0	201190	241370	195050	278070	314860	367620	>sp|P42846|KRI1_YEAST Protein KRI1 OS=Saccharomyces cerevisiae (strain ATCC 204508 / S288c) GN=KRI1 PE=1 SV=1	>sp|P42846|KRI1_YEAST Protein KRI1 OS=Saccharomyces cerevisiae (strain ATCC 204508 / S288c) GN=KRI1 PE=1 SV=1	-0.332599	0.309049	0.996649	-0.684672	0.266161	0.998393
0	0	240920	0	0	361430	88080	93090	>sp|Q07381|TSR1_YEAST Ribosome biogenesis protein TSR1 OS=Saccharomyces cerevisiae (strain ATCC 204508 / S288c) GN=TSR1 PE=1 SV=1	>sp|Q07381|TSR1_YEAST Ribosome biogenesis protein TSR1 OS=Saccharomyces cerevisiae (strain ATCC 204508 / S288c) GN=TSR1 PE=1 SV=1	-0.332487	0.810523	0.996649	-0.390784	0.755888	0.998393
245600	465670	238230	246470	388530	441150	165330	185030	>sp|P17106|CBF1_YEAST Centromere-binding protein 1 OS=Saccharomyces cerevisiae (strain ATCC 204508 / S288c) GN=CBF1 PE=1 SV=2	>sp|P17106|CBF1_YEAST Centromere-binding protein 1 OS=Saccharomyces cerevisiae (strain ATCC 204508 / S288c) GN=CBF1 PE=1 SV=2	-0.329427	0.453979	0.996649	-0.554115	0.0569521	0.998393
0	0	319230	316090	1358000	811790	154150	0	>sp|Q02046|MTD1_YEAST Methylenetetrahydrofolate dehydrogenase [NAD(+)] OS=Saccharomyces cerevisiae (strain ATCC 204508 / S288c) GN=MTD1 PE=1 SV=1	>sp|Q02046|MTD1_YEAST Methylenetetrahydrofolate dehydrogenase [NAD(+)] OS=Saccharomyces cerevisiae (strain ATCC 204508 / S288c) GN=MTD1 PE=1 SV=1	-0.31994	0.820737	0.996649	-0.524147	0.626511	0.998393
954890	1400600	811750	812630	1433700	1634200	734220	1043800	>sp|P53551|H1_YEAST Histone H1 OS=Saccharomyces cerevisiae (strain ATCC 204508 / S288c) GN=HHO1 PE=1 SV=1	>sp|P53551|H1_YEAST Histone H1 OS=Saccharomyces cerevisiae (strain ATCC 204508 / S288c) GN=HHO1 PE=1 SV=1	-0.312651	0.350518	0.996649	-0.525907	0.0186611	0.998393
6833700	12898000	8364900	9082500	12298000	12008000	7572200	8920000	>sp|P53912|YNN4_YEAST Uncharacterized protein YNL134C OS=Saccharomyces cerevisiae (strain ATCC 204508 / S288c) GN=YNL134C PE=1 SV=1;>sp|P25608|YCZ2_YEAST Uncharacterized protein YCR102C OS=Saccharomyces cerevisiae (strain ATCC 204508 / S288c) GN=YCR102C PE=1 SV=1;>sp|P54007|YL460_YEAST Uncharacterized protein YLR460C OS=Saccharomyces cerevisiae (strain ATCC 204508 / S288c) GN=YLR460C PE=1 SV=1	>sp|P53912|YNN4_YEAST Uncharacterized protein YNL134C OS=Saccharomyces cerevisiae (strain ATCC 204508 / S288c) GN=YNL134C PE=1 SV=1	-0.309263	0.227529	0.996649	-0.510321	0.00178624	0.393957
107310	447860	983080	920900	1939200	1370500	1302400	1106100	>sp|P04050|RPB1_YEAST DNA-directed RNA polymerase II subunit RPB1 OS=Saccharomyces cerevisiae (strain ATCC 204508 / S288c) GN=RPO21 PE=1 SV=2	>sp|P04050|RPB1_YEAST DNA-directed RNA polymerase II subunit RPB1 OS=Saccharomyces cerevisiae (strain ATCC 204508 / S288c) GN=RPO21 PE=1 SV=2	-0.307637	0.768647	0.996649	-0.515299	0.615493	0.998393
510340	802570	862270	632870	623210	784080	455180	677250	>sp|P05150|OTC_YEAST Ornithine carbamoyltransferase OS=Saccharomyces cerevisiae (strain ATCC 204508 / S288c) GN=ARG3 PE=1 SV=1	>sp|P05150|OTC_YEAST Ornithine carbamoyltransferase OS=Saccharomyces cerevisiae (strain ATCC 204508 / S288c) GN=ARG3 PE=1 SV=1	-0.277868	0.249993	0.996649	-0.50616	0.163174	0.998393
1527200	1773000	302240	649640	1729200	1207000	0	0	>sp|P20840|SAG1_YEAST Alpha-agglutinin OS=Saccharomyces cerevisiae (strain ATCC 204508 / S288c) GN=SAG1 PE=1 SV=2	>sp|P20840|SAG1_YEAST Alpha-agglutinin OS=Saccharomyces cerevisiae (strain ATCC 204508 / S288c) GN=SAG1 PE=1 SV=2	-0.266857	0.784786	0.996649	-0.384055	0.590567	0.998393
692000	1519000	1139200	1253800	2507800	1822200	1770300	2110700	>sp|Q04432|HSP31_YEAST Probable chaperone protein HSP31 OS=Saccharomyces cerevisiae (strain ATCC 204508 / S288c) GN=HSP31 PE=1 SV=1	>sp|Q04432|HSP31_YEAST Probable chaperone protein HSP31 OS=Saccharomyces cerevisiae (strain ATCC 204508 / S288c) GN=HSP31 PE=1 SV=1	-0.266388	0.561617	0.996649	-0.471312	0.282269	0.998393
0	0	609410	669220	531660	604860	108480	150610	>sp|P32643|TMT1_YEAST Trans-aconitate 3-methyltransferase OS=Saccharomyces cerevisiae (strain ATCC 204508 / S288c) GN=TMT1 PE=1 SV=1	>sp|P32643|TMT1_YEAST Trans-aconitate 3-methyltransferase OS=Saccharomyces cerevisiae (strain ATCC 204508 / S288c) GN=TMT1 PE=1 SV=1	-0.264851	0.814764	0.996649	-0.637591	0.543527	0.998393
966020	994240	914640	628140	539790	1111800	164370	233250	>sp|P38716|YHR2_YEAST Uncharacterized trans-sulfuration enzyme YHR112C OS=Saccharomyces cerevisiae (strain ATCC 204508 / S288c) GN=YHR112C PE=1 SV=1	>sp|P38716|YHR2_YEAST Uncharacterized trans-sulfuration enzyme YHR112C OS=Saccharomyces cerevisiae (strain ATCC 204508 / S288c) GN=YHR112C PE=1 SV=1	-0.261695	0.750001	0.996649	-0.502554	0.515366	0.998393
9744100	12796000	9091900	10094000	8910500	12138000	8245800	8251700	>sp|Q03148|SNZ1_YEAST Pyridoxine biosynthesis protein SNZ1 OS=Saccharomyces cerevisiae (strain ATCC 204508 / S288c) GN=SNZ1 PE=1 SV=1;>sp|P53824|SNZ2_YEAST Probable pyridoxine biosynthesis protein SNZ2 OS=Saccharomyces cerevisiae (strain ATCC 204508 / S288c) GN=SNZ2 PE=1 SV=1;>sp|P43545|SNZ3_YEAST Probable pyridoxine biosynthesis protein SNZ3 OS=Saccharomyces cerevisiae (strain ATCC 204508 / S288…	>sp|Q03148|SNZ1_YEAST Pyridoxine biosynthesis protein SNZ1 OS=Saccharomyces cerevisiae (strain ATCC 204508 / S288c) GN=SNZ1 PE=1 SV=1	-0.24773	0.153901	0.996649	-0.453683	0.0378586	0.998393
52562	178430	49120	49607	85803	60241	76316	62642	>sp|P38687|SRP68_YEAST Signal recognition particle subunit SRP68 OS=Saccharomyces cerevisiae (strain ATCC 204508 / S288c) GN=SRP68 PE=1 SV=1	>sp|P38687|SRP68_YEAST Signal recognition particle subunit SRP68 OS=Saccharomyces cerevisiae (strain ATCC 204508 / S288c) GN=SRP68 PE=1 SV=1	-0.24559	0.613668	0.996649	-0.475473	0.230588	0.998393
387620	496550	173820	359390	617440	352400	131860	171090	>sp|P20107|ZRC1_YEAST Zinc/cadmium resistance protein OS=Saccharomyces cerevisiae (strain ATCC 204508 / S288c) GN=ZRC1 PE=1 SV=2	>sp|P20107|ZRC1_YEAST Zinc/cadmium resistance protein OS=Saccharomyces cerevisiae (strain ATCC 204508 / S288c) GN=ZRC1 PE=1 SV=2	-0.242979	0.703177	0.996649	-0.461614	0.30157	0.998393
14002000	20543000	18741000	18998000	16704000	18346000	10831000	12845000	>sp|Q06252|YL179_YEAST Uncharacterized protein YLR179C OS=Saccharomyces cerevisiae (strain ATCC 204508 / S288c) GN=YLR179C PE=1 SV=1	>sp|Q06252|YL179_YEAST Uncharacterized protein YLR179C OS=Saccharomyces cerevisiae (strain ATCC 204508 / S288c) GN=YLR179C PE=1 SV=1	-0.238494	0.336892	0.996649	-0.445397	0.0616218	0.998393
3146100	7253100	1328100	3339900	8461600	4660000	8272500	5008600	>sp|P32478|HS150_YEAST Cell wall mannoprotein HSP150 OS=Saccharomyces cerevisiae (strain ATCC 204508 / S288c) GN=HSP150 PE=1 SV=2	>sp|P32478|HS150_YEAST Cell wall mannoprotein HSP150 OS=Saccharomyces cerevisiae (strain ATCC 204508 / S288c) GN=HSP150 PE=1 SV=2	-0.237739	0.738379	0.996649	-0.418934	0.491871	0.998393
1976000	2866200	2001600	2165000	3711600	2817700	597600	954920	>sp|P17891|CLC1_YEAST Clathrin light chain OS=Saccharomyces cerevisiae (strain ATCC 204508 / S288c) GN=CLC1 PE=1 SV=1	>sp|P17891|CLC1_YEAST Clathrin light chain OS=Saccharomyces cerevisiae (strain ATCC 204508 / S288c) GN=CLC1 PE=1 SV=1	-0.232112	0.739036	0.996649	-0.451726	0.408324	0.998393
2365300	2977400	975570	1641600	2285000	2396100	850670	722120	>sp|P07703|RPAC1_YEAST DNA-directed RNA polymerases I and III subunit RPAC1 OS=Saccharomyces cerevisiae (strain ATCC 204508 / S288c) GN=RPC40 PE=1 SV=1	>sp|P07703|RPAC1_YEAST DNA-directed RNA polymerases I and III subunit RPAC1 OS=Saccharomyces cerevisiae (strain ATCC 204508 / S288c) GN=RPC40 PE=1 SV=1	-0.228737	0.714752	0.996649	-0.44076	0.326936	0.998393
209910	619870	237520	216950	0	0	467600	278390	>sp|Q12314|YO021_YEAST Uncharacterized protein YOR021C OS=Saccharomyces cerevisiae (strain ATCC 204508 / S288c) GN=YOR021C PE=1 SV=1	>sp|Q12314|YO021_YEAST Uncharacterized protein YOR021C OS=Saccharomyces cerevisiae (strain ATCC 204508 / S288c) GN=YOR021C PE=1 SV=1	-0.22778	0.71508	0.996649	-0.312266	0.530033	0.998393
234040	298460	186450	268640	276920	240700	0	0	>sp|Q04175|SXM1_YEAST Importin beta SMX1 OS=Saccharomyces cerevisiae (strain ATCC 204508 / S288c) GN=SXM1 PE=1 SV=1	>sp|Q04175|SXM1_YEAST Importin beta SMX1 OS=Saccharomyces cerevisiae (strain ATCC 204508 / S288c) GN=SXM1 PE=1 SV=1	-0.225145	0.297328	0.996649	-0.359004	0.175767	0.998393
10678000	11434000	8869000	10117000	12171000	14569000	10263000	13050000	>sp|P0CX28|RL44B_YEAST 60S ribosomal protein L42-B OS=Saccharomyces cerevisiae (strain ATCC 204508 / S288c) GN=RPL42B PE=1 SV=1;>sp|P0CX27|RL44A_YEAST 60S ribosomal protein L42-A OS=Saccharomyces cerevisiae (strain ATCC 204508 / S288c) GN=RPL42A PE=1 SV=1	>sp|P0CX28|RL44B_YEAST 60S ribosomal protein L42-B OS=Saccharomyces cerevisiae (strain ATCC 204508 / S288c) GN=RPL42B PE=1 SV=1;>sp|P0CX27|RL44A_YEAST 60S ribosomal protein L42-A OS=Saccharomyces cerevisiae (strain ATCC 204508 / S288c) GN=RPL42A PE=1 SV=1	-0.22367	0.181338	0.996649	-0.423692	0.0791433	0.998393
2911800	2890400	646130	765420	1776700	1197400	1040600	2414700	>sp|P01120|RAS2_YEAST Ras-like protein 2 OS=Saccharomyces cerevisiae (strain ATCC 204508 / S288c) GN=RAS2 PE=1 SV=4	>sp|P01120|RAS2_YEAST Ras-like protein 2 OS=Saccharomyces cerevisiae (strain ATCC 204508 / S288c) GN=RAS2 PE=1 SV=4	-0.21973	0.746206	0.996649	-0.426236	0.502575	0.998393
685470	1624800	466230	825240	3337600	2535400	2583500	1473600	>sp|P05453|ERF3_YEAST Eukaryotic peptide chain release factor GTP-binding subunit OS=Saccharomyces cerevisiae (strain ATCC 204508 / S288c) GN=SUP35 PE=1 SV=1	>sp|P05453|ERF3_YEAST Eukaryotic peptide chain release factor GTP-binding subunit OS=Saccharomyces cerevisiae (strain ATCC 204508 / S288c) GN=SUP35 PE=1 SV=1	-0.215572	0.790167	0.996649	-0.403677	0.543335	0.998393
0	1243800	733650	1731600	2136600	2358400	1769400	1382200	>sp|P11632|NHP6A_YEAST Non-histone chromosomal protein 6A OS=Saccharomyces cerevisiae (strain ATCC 204508 / S288c) GN=NHP6A PE=1 SV=1	>sp|P11632|NHP6A_YEAST Non-histone chromosomal protein 6A OS=Saccharomyces cerevisiae (strain ATCC 204508 / S288c) GN=NHP6A PE=1 SV=1	-0.212328	0.667275	0.996649	-0.435173	0.294721	0.998393
666250	1288600	828540	1109900	1006600	746530	1629700	1498700	>sp|P12945|NAT1_YEAST N-terminal acetyltransferase A complex subunit NAT1 OS=Saccharomyces cerevisiae (strain ATCC 204508 / S288c) GN=NAT1 PE=1 SV=2	>sp|P12945|NAT1_YEAST N-terminal acetyltransferase A complex subunit NAT1 OS=Saccharomyces cerevisiae (strain ATCC 204508 / S288c) GN=NAT1 PE=1 SV=2	-0.205336	0.578602	0.996649	-0.417927	0.399152	0.998393
5029200	7015500	3756900	4966600	6247600	6804600	5741200	4932700	>sp|P00937|TRPG_YEAST Multifunctional tryptophan biosynthesis protein OS=Saccharomyces cerevisiae (strain ATCC 204508 / S288c) GN=TRP3 PE=1 SV=2	>sp|P00937|TRPG_YEAST Multifunctional tryptophan biosynthesis protein OS=Saccharomyces cerevisiae (strain ATCC 204508 / S288c) GN=TRP3 PE=1 SV=2	-0.196792	0.390331	0.996649	-0.399119	0.0331217	0.998393
280820	1088800	2093500	1539200	1531600	1167600	1395500	1107800	>sp|P33317|DUT_YEAST Deoxyuridine 5'-triphosphate nucleotidohydrolase OS=Saccharomyces cerevisiae (strain ATCC 204508 / S288c) GN=DUT1 PE=1 SV=2	>sp|P33317|DUT_YEAST Deoxyuridine 5'-triphosphate nucleotidohydrolase OS=Saccharomyces cerevisiae (strain ATCC 204508 / S288c) GN=DUT1 PE=1 SV=2	-0.196677	0.775985	0.996649	-0.420228	0.561922	0.998393
1430200	2314800	3169800	3166500	2955200	2208200	1470600	2088100	>sp|Q12672|RL21B_YEAST 60S ribosomal protein L21-B OS=Saccharomyces cerevisiae (strain ATCC 204508 / S288c) GN=RPL21B PE=1 SV=1	>sp|Q12672|RL21B_YEAST 60S ribosomal protein L21-B OS=Saccharomyces cerevisiae (strain ATCC 204508 / S288c) GN=RPL21B PE=1 SV=1	-0.194642	0.587393	0.996649	-0.414905	0.293155	0.998393
583750	777560	281300	295660	222420	240960	308430	335860	>sp|P38203|LSM2_YEAST U6 snRNA-associated Sm-like protein LSm2 OS=Saccharomyces cerevisiae (strain ATCC 204508 / S288c) GN=LSM2 PE=1 SV=1	>sp|P38203|LSM2_YEAST U6 snRNA-associated Sm-like protein LSm2 OS=Saccharomyces cerevisiae (strain ATCC 204508 / S288c) GN=LSM2 PE=1 SV=1	-0.180964	0.716828	0.996649	-0.411562	0.477427	0.998393
1971200	2451000	1724400	1401900	1535400	1984600	1407600	1771100	>sp|P38113|ADH5_YEAST Alcohol dehydrogenase 5 OS=Saccharomyces cerevisiae (strain ATCC 204508 / S288c) GN=ADH5 PE=1 SV=1	>sp|P38113|ADH5_YEAST Alcohol dehydrogenase 5 OS=Saccharomyces cerevisiae (strain ATCC 204508 / S288c) GN=ADH5 PE=1 SV=1	-0.179307	0.400664	0.996649	-0.399459	0.187372	0.998393
305400	422610	46034	57113	72678	81836	100570	82062	>sp|P37838|NOP4_YEAST Nucleolar protein 4 OS=Saccharomyces cerevisiae (strain ATCC 204508 / S288c) GN=NOP4 PE=1 SV=1	>sp|P37838|NOP4_YEAST Nucleolar protein 4 OS=Saccharomyces cerevisiae (strain ATCC 204508 / S288c) GN=NOP4 PE=1 SV=1	-0.164387	0.85633	0.996649	-0.394116	0.643612	0.998393
941160	2016800	1137200	1254000	2798200	1773100	1984800	2078400	>sp|P0CT04|IPB2_YEAST Protease B inhibitor 2 OS=Saccharomyces cerevisiae (strain ATCC 204508 / S288c) GN=PBI2 PE=1 SV=1	>sp|P0CT04|IPB2_YEAST Protease B inhibitor 2 OS=Saccharomyces cerevisiae (strain ATCC 204508 / S288c) GN=PBI2 PE=1 SV=1	-0.162215	0.698094	0.996649	-0.367873	0.305091	0.998393
17413000	25322000	17767000	16377000	29084000	29034000	17798000	20764000	>sp|P02294|H2B2_YEAST Histone H2B.2 OS=Saccharomyces cerevisiae (strain ATCC 204508 / S288c) GN=HTB2 PE=1 SV=2;>sp|P02293|H2B1_YEAST Histone H2B.1 OS=Saccharomyces cerevisiae (strain ATCC 204508 / S288c) GN=HTB1 PE=1 SV=2	>sp|P02294|H2B2_YEAST Histone H2B.2 OS=Saccharomyces cerevisiae (strain ATCC 204508 / S288c) GN=HTB2 PE=1 SV=2;>sp|P02293|H2B1_YEAST Histone H2B.1 OS=Saccharomyces cerevisiae (strain ATCC 204508 / S288c) GN=HTB1 PE=1 SV=2	-0.160646	0.551037	0.996649	-0.358296	0.0384337	0.998393
221050	335780	298760	317990	288320	248390	0	0	>sp|P46669|RPA43_YEAST DNA-directed RNA polymerase I subunit RPA43 OS=Saccharomyces cerevisiae (strain ATCC 204508 / S288c) GN=RPA43 PE=1 SV=2	>sp|P46669|RPA43_YEAST DNA-directed RNA polymerase I subunit RPA43 OS=Saccharomyces cerevisiae (strain ATCC 204508 / S288c) GN=RPA43 PE=1 SV=2	-0.159358	0.452324	0.996649	-0.303494	0.466631	0.998393
762930	1395900	144710	117550	1004400	732540	335590	476060	>sp|Q06146|YL257_YEAST Uncharacterized protein YLR257W OS=Saccharomyces cerevisiae (strain ATCC 204508 / S288c) GN=YLR257W PE=1 SV=1	>sp|Q06146|YL257_YEAST Uncharacterized protein YLR257W OS=Saccharomyces cerevisiae (strain ATCC 204508 / S288c) GN=YLR257W PE=1 SV=1	-0.155193	0.879941	0.996649	-0.361799	0.66349	0.998393
1012500	4946100	685860	627910	2965300	2222200	1960000	892150	>sp|P38764|RPN1_YEAST 26S proteasome regulatory subunit RPN1 OS=Saccharomyces cerevisiae (strain ATCC 204508 / S288c) GN=RPN1 PE=1 SV=3	>sp|P38764|RPN1_YEAST 26S proteasome regulatory subunit RPN1 OS=Saccharomyces cerevisiae (strain ATCC 204508 / S288c) GN=RPN1 PE=1 SV=3	-0.152332	0.858927	0.996649	-0.35438	0.588889	0.998393
1091200	1211700	580880	777920	1078900	0	652020	786570	>sp|Q00816|REG1_YEAST Resistance to glucose repression protein 1 OS=Saccharomyces cerevisiae (strain ATCC 204508 / S288c) GN=REG1 PE=1 SV=1	>sp|Q00816|REG1_YEAST Resistance to glucose repression protein 1 OS=Saccharomyces cerevisiae (strain ATCC 204508 / S288c) GN=REG1 PE=1 SV=1	-0.14743	0.676249	0.996649	-0.434762	0.0848234	0.998393
1455400	3257100	675470	822540	1283700	1012600	797390	556100	>sp|P38777|FSH1_YEAST Family of serine hydrolases 1 OS=Saccharomyces cerevisiae (strain ATCC 204508 / S288c) GN=FSH1 PE=1 SV=1	>sp|P38777|FSH1_YEAST Family of serine hydrolases 1 OS=Saccharomyces cerevisiae (strain ATCC 204508 / S288c) GN=FSH1 PE=1 SV=1	-0.146045	0.818661	0.996649	-0.363599	0.461052	0.998393
504080	625800	422470	547330	285020	309380	104720	89879	>sp|Q08220|GSHB_YEAST Glutathione synthetase OS=Saccharomyces cerevisiae (strain ATCC 204508 / S288c) GN=GSH2 PE=1 SV=1	>sp|Q08220|GSHB_YEAST Glutathione synthetase OS=Saccharomyces cerevisiae (strain ATCC 204508 / S288c) GN=GSH2 PE=1 SV=1	-0.145862	0.863884	0.996649	-0.390351	0.62895	0.998393
5024700	6797200	4506600	6177100	7411100	8191900	4872500	3533100	>sp|P53982|IDHH_YEAST Isocitrate dehydrogenase [NADP] OS=Saccharomyces cerevisiae (strain ATCC 204508 / S288c) GN=IDP3 PE=1 SV=1;>sp|P41939|IDHC_YEAST Isocitrate dehydrogenase [NADP] cytoplasmic OS=Saccharomyces cerevisiae (strain ATCC 204508 / S288c) GN=IDP2 PE=1 SV=2	>sp|P53982|IDHH_YEAST Isocitrate dehydrogenase [NADP] OS=Saccharomyces cerevisiae (strain ATCC 204508 / S288c) GN=IDP3 PE=1 SV=1;>sp|P41939|IDHC_YEAST Isocitrate dehydrogenase [NADP] cytoplasmic OS=Saccharomyces cerevisiae (strain ATCC 204508 / S288c) GN=IDP2 PE=1 SV=2	-0.142894	0.657358	0.996649	-0.348808	0.0479273	0.998393
1405400	1542000	495850	407050	471490	0	1211300	1071600	>sp|P28000|RPAC2_YEAST DNA-directed RNA polymerases I and III subunit RPAC2 OS=Saccharomyces cerevisiae (strain ATCC 204508 / S288c) GN=RPC19 PE=1 SV=1	>sp|P28000|RPAC2_YEAST DNA-directed RNA polymerases I and III subunit RPAC2 OS=Saccharomyces cerevisiae (strain ATCC 204508 / S288c) GN=RPC19 PE=1 SV=1	-0.141579	0.844927	0.996649	-0.431191	0.589043	0.998393
301890	368410	370610	380710	424530	0	162600	247350	>sp|P32529|RPA12_YEAST DNA-directed RNA polymerase I subunit RPA12 OS=Saccharomyces cerevisiae (strain ATCC 204508 / S288c) GN=RPA12 PE=1 SV=1	>sp|P32529|RPA12_YEAST DNA-directed RNA polymerase I subunit RPA12 OS=Saccharomyces cerevisiae (strain ATCC 204508 / S288c) GN=RPA12 PE=1 SV=1	-0.13774	0.743885	0.996649	-0.441453	0.29321	0.998393
19272000	28353000	20068000	20353000	27712000	28051000	16376000	15865000	>sp|P38707|SYNC_YEAST Asparagine--tRNA ligase, cytoplasmic OS=Saccharomyces cerevisiae (strain ATCC 204508 / S288c) GN=DED81 PE=1 SV=1	>sp|P38707|SYNC_YEAST Asparagine--tRNA ligase, cytoplasmic OS=Saccharomyces cerevisiae (strain ATCC 204508 / S288c) GN=DED81 PE=1 SV=1	-0.137286	0.611956	0.996649	-0.338714	0.00206693	0.393957
995360	1057500	1616000	0	1012100	1221800	1002300	1475800	>sp|P47015|AIM23_YEAST Altered inheritance of mitochondria protein 23, mitochondrial OS=Saccharomyces cerevisiae (strain ATCC 204508 / S288c) GN=AIM23 PE=1 SV=1	>sp|P47015|AIM23_YEAST Altered inheritance of mitochondria protein 23, mitochondrial OS=Saccharomyces cerevisiae (strain ATCC 204508 / S288c) GN=AIM23 PE=1 SV=1	-0.133792	0.592998	0.996649	-0.315838	0.530811	0.998393
833340	1188000	1124100	1224000	928760	882310	195530	190600	>sp|Q12166|LEU9_YEAST 2-isopropylmalate synthase 2, mitochondrial OS=Saccharomyces cerevisiae (strain ATCC 204508 / S288c) GN=LEU9 PE=1 SV=1	>sp|Q12166|LEU9_YEAST 2-isopropylmalate synthase 2, mitochondrial OS=Saccharomyces cerevisiae (strain ATCC 204508 / S288c) GN=LEU9 PE=1 SV=1	-0.130882	0.884099	0.996649	-0.370779	0.646591	0.998393
675280	1320000	520750	769920	1665500	965410	1237300	1055300	>sp|Q12349|ATP14_YEAST ATP synthase subunit H, mitochondrial OS=Saccharomyces cerevisiae (strain ATCC 204508 / S288c) GN=ATP14 PE=1 SV=1	>sp|Q12349|ATP14_YEAST ATP synthase subunit H, mitochondrial OS=Saccharomyces cerevisiae (strain ATCC 204508 / S288c) GN=ATP14 PE=1 SV=1	-0.128703	0.768725	0.996649	-0.334437	0.302828	0.998393
98613	154070	667000	662240	284770	304260	660730	569280	>sp|Q03774|TRM82_YEAST tRNA (guanine-N(7)-)-methyltransferase non-catalytic subunit TRM82 OS=Saccharomyces cerevisiae (strain ATCC 204508 / S288c) GN=TRM82 PE=1 SV=1	>sp|Q03774|TRM82_YEAST tRNA (guanine-N(7)-)-methyltransferase non-catalytic subunit TRM82 OS=Saccharomyces cerevisiae (strain ATCC 204508 / S288c) GN=TRM82 PE=1 SV=1	-0.128497	0.879225	0.996649	-0.360138	0.71866	0.998393
1139800	1330300	205240	564850	1959700	1021100	654310	557260	>sp|P30822|XPO1_YEAST Exportin-1 OS=Saccharomyces cerevisiae (strain ATCC 204508 / S288c) GN=CRM1 PE=1 SV=1	>sp|P30822|XPO1_YEAST Exportin-1 OS=Saccharomyces cerevisiae (strain ATCC 204508 / S288c) GN=CRM1 PE=1 SV=1	-0.127849	0.872585	0.996649	-0.324547	0.564497	0.998393
64948000	79643000	64918000	69688000	74357000	81831000	83565000	81069000	>sp|P0CX52|RS16B_YEAST 40S ribosomal protein S16-B OS=Saccharomyces cerevisiae (strain ATCC 204508 / S288c) GN=RPS16B PE=1 SV=1;>sp|P0CX51|RS16A_YEAST 40S ribosomal protein S16-A OS=Saccharomyces cerevisiae (strain ATCC 204508 / S288c) GN=RPS16A PE=1 SV=1	>sp|P0CX52|RS16B_YEAST 40S ribosomal protein S16-B OS=Saccharomyces cerevisiae (strain ATCC 204508 / S288c) GN=RPS16B PE=1 SV=1;>sp|P0CX51|RS16A_YEAST 40S ribosomal protein S16-A OS=Saccharomyces cerevisiae (strain ATCC 204508 / S288c) GN=RPS16A PE=1 SV=1	-0.122746	0.278928	0.996649	-0.314231	0.219276	0.998393
7955500	10999000	10608000	9324900	10517000	12340000	7196900	7083100	>sp|P32179|MET22_YEAST 3'(2'),5'-bisphosphate nucleotidase OS=Saccharomyces cerevisiae (strain ATCC 204508 / S288c) GN=MET22 PE=1 SV=1	>sp|P32179|MET22_YEAST 3'(2'),5'-bisphosphate nucleotidase OS=Saccharomyces cerevisiae (strain ATCC 204508 / S288c) GN=MET22 PE=1 SV=1	-0.122245	0.605619	0.996649	-0.333086	0.0793502	0.998393
390450	650520	775650	690880	514280	636970	734660	557420	>sp|Q12211|PUS1_YEAST tRNA pseudouridine synthase 1 OS=Saccharomyces cerevisiae (strain ATCC 204508 / S288c) GN=PUS1 PE=1 SV=1	>sp|Q12211|PUS1_YEAST tRNA pseudouridine synthase 1 OS=Saccharomyces cerevisiae (strain ATCC 204508 / S288c) GN=PUS1 PE=1 SV=1	-0.119961	0.636924	0.996649	-0.34849	0.407658	0.998393
24438000	27246000	19949000	15065000	14443000	18754000	8232400	10427000	>sp|P39976|DLD3_YEAST D-lactate dehydrogenase [cytochrome] 3 OS=Saccharomyces cerevisiae (strain ATCC 204508 / S288c) GN=DLD3 PE=1 SV=1	>sp|P39976|DLD3_YEAST D-lactate dehydrogenase [cytochrome] 3 OS=Saccharomyces cerevisiae (strain ATCC 204508 / S288c) GN=DLD3 PE=1 SV=1	-0.117392	0.802429	0.996649	-0.332629	0.428049	0.998393
3176300	4350400	5331000	3900600	3828800	4888100	3721300	4015700	>sp|P38791|DHYS_YEAST Deoxyhypusine synthase OS=Saccharomyces cerevisiae (strain ATCC 204508 / S288c) GN=DYS1 PE=1 SV=1	>sp|P38791|DHYS_YEAST Deoxyhypusine synthase OS=Saccharomyces cerevisiae (strain ATCC 204508 / S288c) GN=DYS1 PE=1 SV=1	-0.116329	0.526292	0.996649	-0.334591	0.279881	0.998393
2033000	2561100	438680	714920	606660	336860	153250	185190	>sp|P39517|DHH1_YEAST ATP-dependent RNA helicase DHH1 OS=Saccharomyces cerevisiae (strain ATCC 204508 / S288c) GN=DHH1 PE=1 SV=1	>sp|P39517|DHH1_YEAST ATP-dependent RNA helicase DHH1 OS=Saccharomyces cerevisiae (strain ATCC 204508 / S288c) GN=DHH1 PE=1 SV=1	-0.115537	0.921287	0.996649	-0.350557	0.745123	0.998393
9020100	13739000	9427000	11063000	16599000	13846000	10743000	9916400	>sp|P32527|ZUO1_YEAST Zuotin OS=Saccharomyces cerevisiae (strain ATCC 204508 / S288c) GN=ZUO1 PE=1 SV=1	>sp|P32527|ZUO1_YEAST Zuotin OS=Saccharomyces cerevisiae (strain ATCC 204508 / S288c) GN=ZUO1 PE=1 SV=1	-0.1152	0.639373	0.996649	-0.31598	0.01424	0.998393
518460	556360	545650	460170	619710	1045100	668600	589570	>sp|P40019|CHZ1_YEAST Histone H2A.Z-specific chaperone CHZ1 OS=Saccharomyces cerevisiae (strain ATCC 204508 / S288c) GN=CHZ1 PE=1 SV=2	>sp|P40019|CHZ1_YEAST Histone H2A.Z-specific chaperone CHZ1 OS=Saccharomyces cerevisiae (strain ATCC 204508 / S288c) GN=CHZ1 PE=1 SV=2	-0.107118	0.703627	0.996649	-0.329364	0.31867	0.998393
23000000	31361000	30706000	28154000	23555000	25180000	19406000	19527000	>sp|P33330|SERC_YEAST Phosphoserine aminotransferase OS=Saccharomyces cerevisiae (strain ATCC 204508 / S288c) GN=SER1 PE=1 SV=1	>sp|P33330|SERC_YEAST Phosphoserine aminotransferase OS=Saccharomyces cerevisiae (strain ATCC 204508 / S288c) GN=SER1 PE=1 SV=1	-0.106842	0.613175	0.996649	-0.314785	0.200438	0.998393
8726300	11873000	12910000	12819000	12236000	11526000	9204200	9720200	>sp|P15625|SYFA_YEAST Phenylalanine--tRNA ligase alpha subunit OS=Saccharomyces cerevisiae (strain ATCC 204508 / S288c) GN=FRS2 PE=1 SV=3	>sp|P15625|SYFA_YEAST Phenylalanine--tRNA ligase alpha subunit OS=Saccharomyces cerevisiae (strain ATCC 204508 / S288c) GN=FRS2 PE=1 SV=3	-0.106623	0.54354	0.996649	-0.316257	0.173868	0.998393
495020	549860	275430	314760	1638700	1265900	445840	0	>sp|P14906|SEC63_YEAST Protein translocation protein SEC63 OS=Saccharomyces cerevisiae (strain ATCC 204508 / S288c) GN=SEC63 PE=1 SV=2	>sp|P14906|SEC63_YEAST Protein translocation protein SEC63 OS=Saccharomyces cerevisiae (strain ATCC 204508 / S288c) GN=SEC63 PE=1 SV=2	-0.101758	0.904971	0.996649	-0.183487	0.75878	0.998393
2785400	3652500	4131600	4395100	4382600	4134500	2653800	2663700	>sp|P38858|SOL3_YEAST 6-phosphogluconolactonase 3 OS=Saccharomyces cerevisiae (strain ATCC 204508 / S288c) GN=SOL3 PE=1 SV=2	>sp|P38858|SOL3_YEAST 6-phosphogluconolactonase 3 OS=Saccharomyces cerevisiae (strain ATCC 204508 / S288c) GN=SOL3 PE=1 SV=2	-0.100373	0.699013	0.996649	-0.316984	0.20604	0.998393
1714100	2279200	955050	1006000	2210400	2103100	349480	343380	>sp|P32332|OAC1_YEAST Mitochondrial oxaloacetate transport protein OS=Saccharomyces cerevisiae (strain ATCC 204508 / S288c) GN=OAC1 PE=1 SV=1	>sp|P32332|OAC1_YEAST Mitochondrial oxaloacetate transport protein OS=Saccharomyces cerevisiae (strain ATCC 204508 / S288c) GN=OAC1 PE=1 SV=1	-0.0972161	0.914277	0.996649	-0.321483	0.653259	0.998393
342410	428050	165330	160450	384690	352640	210230	244690	>sp|P52870|SC6B1_YEAST Protein transport protein SBH1 OS=Saccharomyces cerevisiae (strain ATCC 204508 / S288c) GN=SBH1 PE=1 SV=1	>sp|P52870|SC6B1_YEAST Protein transport protein SBH1 OS=Saccharomyces cerevisiae (strain ATCC 204508 / S288c) GN=SBH1 PE=1 SV=1	-0.093079	0.833844	0.996649	-0.315981	0.278248	0.998393
1191600	1344100	1350500	1262800	1302500	1326100	954460	1143800	>sp|O13516|RS9A_YEAST 40S ribosomal protein S9-A OS=Saccharomyces cerevisiae (strain ATCC 204508 / S288c) GN=RPS9A PE=1 SV=3	>sp|O13516|RS9A_YEAST 40S ribosomal protein S9-A OS=Saccharomyces cerevisiae (strain ATCC 204508 / S288c) GN=RPS9A PE=1 SV=3	-0.0909643	0.491353	0.996649	-0.314762	0.208379	0.998393
255680	423920	481780	434790	355490	318680	276770	262150	>sp|Q3E833|PCC1_YEAST EKC/KEOPS complex subunit PCC1 OS=Saccharomyces cerevisiae (strain ATCC 204508 / S288c) GN=PCC1 PE=1 SV=1	>sp|Q3E833|PCC1_YEAST EKC/KEOPS complex subunit PCC1 OS=Saccharomyces cerevisiae (strain ATCC 204508 / S288c) GN=PCC1 PE=1 SV=1	-0.0863504	0.760028	0.996649	-0.322295	0.397167	0.998393
1489200	2085600	1734400	1441600	1418700	1708700	1679700	1514900	>sp|P18544|ARGD_YEAST Acetylornithine aminotransferase, mitochondrial OS=Saccharomyces cerevisiae (strain ATCC 204508 / S288c) GN=ARG8 PE=1 SV=1	>sp|P18544|ARGD_YEAST Acetylornithine aminotransferase, mitochondrial OS=Saccharomyces cerevisiae (strain ATCC 204508 / S288c) GN=ARG8 PE=1 SV=1	-0.0846269	0.560041	0.996649	-0.30663	0.293634	0.998393
197440	287370	295740	230340	499590	554550	442180	443600	>sp|P16451|ODPX_YEAST Pyruvate dehydrogenase complex protein X component, mitochondrial OS=Saccharomyces cerevisiae (strain ATCC 204508 / S288c) GN=PDX1 PE=1 SV=1	>sp|P16451|ODPX_YEAST Pyruvate dehydrogenase complex protein X component, mitochondrial OS=Saccharomyces cerevisiae (strain ATCC 204508 / S288c) GN=PDX1 PE=1 SV=1	-0.0840323	0.847652	0.996649	-0.304767	0.483633	0.998393
16247000	27347000	45502000	34420000	61850000	47230000	16062000	20538000	>sp|O14455|RL36B_YEAST 60S ribosomal protein L36-B OS=Saccharomyces cerevisiae (strain ATCC 204508 / S288c) GN=RPL36B PE=1 SV=3	>sp|O14455|RL36B_YEAST 60S ribosomal protein L36-B OS=Saccharomyces cerevisiae (strain ATCC 204508 / S288c) GN=RPL36B PE=1 SV=3	-0.0785251	0.893839	0.996649	-0.283915	0.541158	0.998393
486000	755210	395810	302770	0	0	482980	0	>sp|Q06706|ELP1_YEAST Elongator complex protein 1 OS=Saccharomyces cerevisiae (strain ATCC 204508 / S288c) GN=IKI3 PE=1 SV=1	>sp|Q06706|ELP1_YEAST Elongator complex protein 1 OS=Saccharomyces cerevisiae (strain ATCC 204508 / S288c) GN=IKI3 PE=1 SV=1	-0.0783075	0.887107	0.996649	-0.0225438	0.947652	0.998393
823010	861180	157220	282760	2661700	624360	189680	0	>sp|P41810|COPB_YEAST Coatomer subunit beta OS=Saccharomyces cerevisiae (strain ATCC 204508 / S288c) GN=SEC26 PE=1 SV=2	>sp|P41810|COPB_YEAST Coatomer subunit beta OS=Saccharomyces cerevisiae (strain ATCC 204508 / S288c) GN=SEC26 PE=1 SV=2	-0.0782057	0.950765	0.996649	-0.155919	0.874968	0.998393
757140	969920	2766300	2346900	2344900	2221600	1739000	2094300	>sp|P40414|TPM2_YEAST Tropomyosin-2 OS=Saccharomyces cerevisiae (strain ATCC 204508 / S288c) GN=TPM2 PE=1 SV=1	>sp|P40414|TPM2_YEAST Tropomyosin-2 OS=Saccharomyces cerevisiae (strain ATCC 204508 / S288c) GN=TPM2 PE=1 SV=1	-0.0775968	0.884642	0.996649	-0.298793	0.625154	0.998393
4465000	6375000	3839000	3740200	3620800	3260000	4484100	4377900	>sp|P32263|P5CR_YEAST Pyrroline-5-carboxylate reductase OS=Saccharomyces cerevisiae (strain ATCC 204508 / S288c) GN=PRO3 PE=1 SV=1	>sp|P32263|P5CR_YEAST Pyrroline-5-carboxylate reductase OS=Saccharomyces cerevisiae (strain ATCC 204508 / S288c) GN=PRO3 PE=1 SV=1	-0.0725335	0.75594	0.996649	-0.286672	0.410424	0.998393
1869300	5296200	2186600	2359800	7704400	3896300	990000	778100	>sp|P41811|COPB2_YEAST Coatomer subunit beta' OS=Saccharomyces cerevisiae (strain ATCC 204508 / S288c) GN=SEC27 PE=1 SV=1	>sp|P41811|COPB2_YEAST Coatomer subunit beta' OS=Saccharomyces cerevisiae (strain ATCC 204508 / S288c) GN=SEC27 PE=1 SV=1	-0.070346	0.938019	0.996649	-0.284772	0.674586	0.998393
1973000	2145300	1556800	1928800	2803400	2600600	1483200	1441600	>sp|P32588|PUB1_YEAST Nuclear and cytoplasmic polyadenylated RNA-binding protein PUB1 OS=Saccharomyces cerevisiae (strain ATCC 204508 / S288c) GN=PUB1 PE=1 SV=4	>sp|P32588|PUB1_YEAST Nuclear and cytoplasmic polyadenylated RNA-binding protein PUB1 OS=Saccharomyces cerevisiae (strain ATCC 204508 / S288c) GN=PUB1 PE=1 SV=4	-0.0701333	0.807167	0.996649	-0.284177	0.0328399	0.998393
25823000	30291000	28843000	36623000	46465000	41556000	27120000	24585000	>sp|P36105|RL14A_YEAST 60S ribosomal protein L14-A OS=Saccharomyces cerevisiae (strain ATCC 204508 / S288c) GN=RPL14A PE=1 SV=1	>sp|P36105|RL14A_YEAST 60S ribosomal protein L14-A OS=Saccharomyces cerevisiae (strain ATCC 204508 / S288c) GN=RPL14A PE=1 SV=1	-0.0680237	0.799306	0.996649	-0.26503	0.136353	0.998393
8511600	11332000	4378500	4094500	5472300	4828600	4061600	4459200	>sp|P32614|FRDS_YEAST Fumarate reductase OS=Saccharomyces cerevisiae (strain ATCC 204508 / S288c) GN=YEL047C PE=1 SV=1	>sp|P32614|FRDS_YEAST Fumarate reductase OS=Saccharomyces cerevisiae (strain ATCC 204508 / S288c) GN=YEL047C PE=1 SV=1	-0.0675863	0.87646	0.996649	-0.280641	0.472397	0.998393
1844200	2729300	577600	847100	351360	250040	0	558680	>sp|P32419|MDHP_YEAST Malate dehydrogenase, peroxisomal OS=Saccharomyces cerevisiae (strain ATCC 204508 / S288c) GN=MDH3 PE=1 SV=3	>sp|P32419|MDHP_YEAST Malate dehydrogenase, peroxisomal OS=Saccharomyces cerevisiae (strain ATCC 204508 / S288c) GN=MDH3 PE=1 SV=3	-0.0649785	0.952443	0.996649	-0.346642	0.763033	0.998393
739700	743620	1579600	1640600	2040500	2196600	755380	803320	>sp|Q12178|FCY1_YEAST Cytosine deaminase OS=Saccharomyces cerevisiae (strain ATCC 204508 / S288c) GN=FCY1 PE=1 SV=1	>sp|Q12178|FCY1_YEAST Cytosine deaminase OS=Saccharomyces cerevisiae (strain ATCC 204508 / S288c) GN=FCY1 PE=1 SV=1	-0.0643528	0.908282	0.996649	-0.287493	0.576152	0.998393
23825000	35366000	27815000	27860000	37163000	29824000	18161000	18048000	>sp|P38088-2|SYG_YEAST Isoform Cytoplasmic of Glycine--tRNA ligase 1, mitochondrial OS=Saccharomyces cerevisiae (strain ATCC 204508 / S288c) GN=GRS1;>sp|P38088|SYG_YEAST Glycine--tRNA ligase 1, mitochondrial OS=Saccharomyces cerevisiae (strain ATCC 204508 / S288c) GN=GRS1 PE=1 SV=3	>sp|P38088-2|SYG_YEAST Isoform Cytoplasmic of Glycine--tRNA ligase 1, mitochondrial OS=Saccharomyces cerevisiae (strain ATCC 204508 / S288c) GN=GRS1;>sp|P38088|SYG_YEAST Glycine--tRNA ligase 1, mitochondrial OS=Saccharomyces cerevisiae (strain ATCC 204508 / S288c) GN=GRS1 PE=1 SV=3	-0.0614553	0.843796	0.996649	-0.265176	0.0944212	0.998393
12646000	14028000	10919000	10690000	13724000	14720000	11728000	11917000	>sp|P21264|PUR6_YEAST Phosphoribosylaminoimidazole carboxylase OS=Saccharomyces cerevisiae (strain ATCC 204508 / S288c) GN=ADE2 PE=1 SV=1	>sp|P21264|PUR6_YEAST Phosphoribosylaminoimidazole carboxylase OS=Saccharomyces cerevisiae (strain ATCC 204508 / S288c) GN=ADE2 PE=1 SV=1	-0.0607975	0.651471	0.996649	-0.265728	0.114357	0.998393
1952700	2592100	164390	120290	1324200	1113000	433720	626130	>sp|P39111|VATF_YEAST V-type proton ATPase subunit F OS=Saccharomyces cerevisiae (strain ATCC 204508 / S288c) GN=VMA7 PE=1 SV=1	>sp|P39111|VATF_YEAST V-type proton ATPase subunit F OS=Saccharomyces cerevisiae (strain ATCC 204508 / S288c) GN=VMA7 PE=1 SV=1	-0.059269	0.963316	0.996649	-0.264858	0.810464	0.998393
1440600	2081600	1989000	2502400	6602400	4209700	1627500	1653200	>sp|P47039|BNA3_YEAST Probable kynurenine--oxoglutarate transaminase BNA3 OS=Saccharomyces cerevisiae (strain ATCC 204508 / S288c) GN=BNA3 PE=1 SV=1	>sp|P47039|BNA3_YEAST Probable kynurenine--oxoglutarate transaminase BNA3 OS=Saccharomyces cerevisiae (strain ATCC 204508 / S288c) GN=BNA3 PE=1 SV=1	-0.0589057	0.922505	0.996649	-0.266625	0.541215	0.998393
23099000	33194000	30654000	26397000	29224000	30515000	23263000	21095000	>sp|P07284|SYSC_YEAST Serine--tRNA ligase, cytoplasmic OS=Saccharomyces cerevisiae (strain ATCC 204508 / S288c) GN=SES1 PE=1 SV=2	>sp|P07284|SYSC_YEAST Serine--tRNA ligase, cytoplasmic OS=Saccharomyces cerevisiae (strain ATCC 204508 / S288c) GN=SES1 PE=1 SV=2	-0.0571549	0.760266	0.996649	-0.26253	0.104526	0.998393
101550000	136470000	106040000	92605000	119110000	118570000	67224000	67364000	>sp|P06106|MET17_YEAST Protein MET17 OS=Saccharomyces cerevisiae (strain ATCC 204508 / S288c) GN=MET17 PE=1 SV=3	>sp|P06106|MET17_YEAST Protein MET17 OS=Saccharomyces cerevisiae (strain ATCC 204508 / S288c) GN=MET17 PE=1 SV=3	-0.0568482	0.849406	0.996649	-0.254489	0.0931023	0.998393
61123000	64677000	27602000	47595000	58992000	48831000	38113000	29415000	>sp|Q00955|ACAC_YEAST Acetyl-CoA carboxylase OS=Saccharomyces cerevisiae (strain ATCC 204508 / S288c) GN=ACC1 PE=1 SV=2	>sp|Q00955|ACAC_YEAST Acetyl-CoA carboxylase OS=Saccharomyces cerevisiae (strain ATCC 204508 / S288c) GN=ACC1 PE=1 SV=2	-0.0552804	0.883425	0.996649	-0.246738	0.363397	0.998393
6044400	9678100	8319200	7347100	14051000	12351000	9177900	8596600	>sp|P38934|BFR1_YEAST Nuclear segregation protein BFR1 OS=Saccharomyces cerevisiae (strain ATCC 204508 / S288c) GN=BFR1 PE=1 SV=1	>sp|P38934|BFR1_YEAST Nuclear segregation protein BFR1 OS=Saccharomyces cerevisiae (strain ATCC 204508 / S288c) GN=BFR1 PE=1 SV=1	-0.054853	0.859379	0.996649	-0.258771	0.256282	0.998393
240140	462690	725390	442310	737100	751550	261250	253500	>sp|P38174|MAP2_YEAST Methionine aminopeptidase 2 OS=Saccharomyces cerevisiae (strain ATCC 204508 / S288c) GN=MAP2 PE=1 SV=4	>sp|P38174|MAP2_YEAST Methionine aminopeptidase 2 OS=Saccharomyces cerevisiae (strain ATCC 204508 / S288c) GN=MAP2 PE=1 SV=4	-0.0542587	0.924634	0.996649	-0.289814	0.559216	0.998393
1471500	2402900	2867800	2807800	2504100	1872600	1021200	990320	>sp|P53852|SYC_YEAST Cysteine--tRNA ligase OS=Saccharomyces cerevisiae (strain ATCC 204508 / S288c) GN=YNL247W PE=1 SV=1	>sp|P53852|SYC_YEAST Cysteine--tRNA ligase OS=Saccharomyces cerevisiae (strain ATCC 204508 / S288c) GN=YNL247W PE=1 SV=1	-0.0533592	0.914832	0.996649	-0.281709	0.528488	0.998393
225110	758500	179110	137550	858500	365160	319690	0	>sp|P40327|PRS4_YEAST 26S protease regulatory subunit 4 homolog OS=Saccharomyces cerevisiae (strain ATCC 204508 / S288c) GN=RPT2 PE=1 SV=3	>sp|P40327|PRS4_YEAST 26S protease regulatory subunit 4 homolog OS=Saccharomyces cerevisiae (strain ATCC 204508 / S288c) GN=RPT2 PE=1 SV=3	-0.0530527	0.95205	0.996649	-0.143154	0.815648	0.998393
10971000	16983000	16193000	13071000	18579000	17632000	13697000	13350000	>sp|P54885|PROA_YEAST Gamma-glutamyl phosphate reductase OS=Saccharomyces cerevisiae (strain ATCC 204508 / S288c) GN=PRO2 PE=1 SV=1	>sp|P54885|PROA_YEAST Gamma-glutamyl phosphate reductase OS=Saccharomyces cerevisiae (strain ATCC 204508 / S288c) GN=PRO2 PE=1 SV=1	-0.0522247	0.801787	0.996649	-0.258705	0.143335	0.998393
34858000	40295000	32101000	36327000	52706000	45206000	41624000	42701000	>sp|Q02753|RL21A_YEAST 60S ribosomal protein L21-A OS=Saccharomyces cerevisiae (strain ATCC 204508 / S288c) GN=RPL21A PE=1 SV=1	>sp|Q02753|RL21A_YEAST 60S ribosomal protein L21-A OS=Saccharomyces cerevisiae (strain ATCC 204508 / S288c) GN=RPL21A PE=1 SV=1	-0.0507341	0.778046	0.996649	-0.244319	0.236262	0.998393
172970	178110	84975	129390	191590	193400	226530	0	>sp|P42945|UTP10_YEAST U3 small nucleolar RNA-associated protein 10 OS=Saccharomyces cerevisiae (strain ATCC 204508 / S288c) GN=UTP10 PE=1 SV=1	>sp|P42945|UTP10_YEAST U3 small nucleolar RNA-associated protein 10 OS=Saccharomyces cerevisiae (strain ATCC 204508 / S288c) GN=UTP10 PE=1 SV=1	-0.050355	0.90407	0.996649	-0.144519	0.644368	0.998393
584190	599530	248870	722390	1325000	604960	892780	754460	>sp|P38234|RFS1_YEAST Protein RFS1 OS=Saccharomyces cerevisiae (strain ATCC 204508 / S288c) GN=RFS1 PE=1 SV=1	>sp|P38234|RFS1_YEAST Protein RFS1 OS=Saccharomyces cerevisiae (strain ATCC 204508 / S288c) GN=RFS1 PE=1 SV=1	-0.0502097	0.926785	0.996649	-0.251338	0.571922	0.998393
47203000	56295000	88196000	80058000	80591000	84867000	80595000	81016000	>sp|P22768|ASSY_YEAST Argininosuccinate synthase OS=Saccharomyces cerevisiae (strain ATCC 204508 / S288c) GN=ARG1 PE=1 SV=3	>sp|P22768|ASSY_YEAST Argininosuccinate synthase OS=Saccharomyces cerevisiae (strain ATCC 204508 / S288c) GN=ARG1 PE=1 SV=3	-0.0491405	0.849037	0.996649	-0.245671	0.488392	0.998393
6302200	8584500	3751200	3018700	2356400	2474200	2753400	2741300	>sp|P40037|HMF1_YEAST Protein HMF1 OS=Saccharomyces cerevisiae (strain ATCC 204508 / S288c) GN=HMF1 PE=1 SV=1	>sp|P40037|HMF1_YEAST Protein HMF1 OS=Saccharomyces cerevisiae (strain ATCC 204508 / S288c) GN=HMF1 PE=1 SV=1	-0.0491194	0.927964	0.996649	-0.273449	0.63767	0.998393
94313000	109780000	109620000	90347000	103340000	119790000	63919000	65852000	>sp|P38720|6PGD1_YEAST 6-phosphogluconate dehydrogenase, decarboxylating 1 OS=Saccharomyces cerevisiae (strain ATCC 204508 / S288c) GN=GND1 PE=1 SV=1;>sp|P53319|6PGD2_YEAST 6-phosphogluconate dehydrogenase, decarboxylating 2 OS=Saccharomyces cerevisiae (strain ATCC 204508 / S288c) GN=GND2 PE=1 SV=1	>sp|P38720|6PGD1_YEAST 6-phosphogluconate dehydrogenase, decarboxylating 1 OS=Saccharomyces cerevisiae (strain ATCC 204508 / S288c) GN=GND1 PE=1 SV=1	-0.0490538	0.856249	0.996649	-0.248917	0.134503	0.998393
9368700	12140000	13226000	11146000	15295000	12830000	8575800	10724000	>sp|P08524|FPPS_YEAST Farnesyl pyrophosphate synthase OS=Saccharomyces cerevisiae (strain ATCC 204508 / S288c) GN=ERG20 PE=1 SV=2	>sp|P08524|FPPS_YEAST Farnesyl pyrophosphate synthase OS=Saccharomyces cerevisiae (strain ATCC 204508 / S288c) GN=ERG20 PE=1 SV=2	-0.0489895	0.820927	0.996649	-0.258643	0.171476	0.998393
22768000	28865000	20065000	21552000	30510000	27988000	14339000	13012000	>sp|P80210|PURA_YEAST Adenylosuccinate synthetase OS=Saccharomyces cerevisiae (strain ATCC 204508 / S288c) GN=ADE12 PE=1 SV=3	>sp|P80210|PURA_YEAST Adenylosuccinate synthetase OS=Saccharomyces cerevisiae (strain ATCC 204508 / S288c) GN=ADE12 PE=1 SV=3	-0.0452197	0.901068	0.996649	-0.249059	0.18109	0.998393
1126700	1636200	1736000	1514800	1907500	1776900	2096500	2007300	>sp|P35732|DEF1_YEAST RNA polymerase II degradation factor 1 OS=Saccharomyces cerevisiae (strain ATCC 204508 / S288c) GN=DEF1 PE=1 SV=1	>sp|P35732|DEF1_YEAST RNA polymerase II degradation factor 1 OS=Saccharomyces cerevisiae (strain ATCC 204508 / S288c) GN=DEF1 PE=1 SV=1	-0.0441397	0.844923	0.996649	-0.261444	0.445542	0.998393
349410	438180	207210	313850	321640	178960	313850	335320	>sp|Q04969|SPC2_YEAST Signal peptidase complex subunit SPC2 OS=Saccharomyces cerevisiae (strain ATCC 204508 / S288c) GN=SPC2 PE=1 SV=1	>sp|Q04969|SPC2_YEAST Signal peptidase complex subunit SPC2 OS=Saccharomyces cerevisiae (strain ATCC 204508 / S288c) GN=SPC2 PE=1 SV=1	-0.0438095	0.89548	0.996649	-0.268555	0.496609	0.998393
37784000	46727000	50829000	42042000	52139000	55360000	34081000	35107000	>sp|P21954|IDHP_YEAST Isocitrate dehydrogenase [NADP], mitochondrial OS=Saccharomyces cerevisiae (strain ATCC 204508 / S288c) GN=IDP1 PE=1 SV=1	>sp|P21954|IDHP_YEAST Isocitrate dehydrogenase [NADP], mitochondrial OS=Saccharomyces cerevisiae (strain ATCC 204508 / S288c) GN=IDP1 PE=1 SV=1	-0.0404831	0.850854	0.996649	-0.243053	0.100763	0.998393
6473100	8519900	12895000	11450000	8526200	8068700	10152000	10265000	>sp|P38075|PDX3_YEAST Pyridoxamine 5'-phosphate oxidase OS=Saccharomyces cerevisiae (strain ATCC 204508 / S288c) GN=PDX3 PE=1 SV=1	>sp|P38075|PDX3_YEAST Pyridoxamine 5'-phosphate oxidase OS=Saccharomyces cerevisiae (strain ATCC 204508 / S288c) GN=PDX3 PE=1 SV=1	-0.0403296	0.872134	0.996649	-0.254241	0.539725	0.998393
0	0	30492	65845	79626	46217	46972	40553	>sp|Q08959|PGC1_YEAST Phosphatidylglycerol phospholipase C OS=Saccharomyces cerevisiae (strain ATCC 204508 / S288c) GN=PGC1 PE=1 SV=1	>sp|Q08959|PGC1_YEAST Phosphatidylglycerol phospholipase C OS=Saccharomyces cerevisiae (strain ATCC 204508 / S288c) GN=PGC1 PE=1 SV=1	-0.0379449	0.937079	0.996649	-0.401827	0.184421	0.998393
2170500	3550600	2646500	1367400	978390	702570	414910	754280	>sp|P38115|ARA1_YEAST D-arabinose dehydrogenase [NAD(P)+] heavy chain OS=Saccharomyces cerevisiae (strain ATCC 204508 / S288c) GN=ARA1 PE=1 SV=1	>sp|P38115|ARA1_YEAST D-arabinose dehydrogenase [NAD(P)+] heavy chain OS=Saccharomyces cerevisiae (strain ATCC 204508 / S288c) GN=ARA1 PE=1 SV=1	-0.0354798	0.966679	0.996649	-0.282708	0.741355	0.998393
2342200	2589100	521120	651440	2336800	1280600	449800	650510	>sp|P23644|TOM40_YEAST Mitochondrial import receptor subunit TOM40 OS=Saccharomyces cerevisiae (strain ATCC 204508 / S288c) GN=TOM40 PE=1 SV=1	>sp|P23644|TOM40_YEAST Mitochondrial import receptor subunit TOM40 OS=Saccharomyces cerevisiae (strain ATCC 204508 / S288c) GN=TOM40 PE=1 SV=1	-0.0327941	0.969082	0.996649	-0.246949	0.705877	0.998393
45866	73810	261380	194860	292410	253200	246900	258820	>sp|P36069|PMU1_YEAST Probable phosphomutase PMU1 OS=Saccharomyces cerevisiae (strain ATCC 204508 / S288c) GN=PMU1 PE=1 SV=1	>sp|P36069|PMU1_YEAST Probable phosphomutase PMU1 OS=Saccharomyces cerevisiae (strain ATCC 204508 / S288c) GN=PMU1 PE=1 SV=1	-0.0307469	0.969275	0.996649	-0.261187	0.759952	0.998393
234840	300590	392590	489250	906640	710130	740900	645490	>sp|P13517|CAPZB_YEAST F-actin-capping protein subunit beta OS=Saccharomyces cerevisiae (strain ATCC 204508 / S288c) GN=CAP2 PE=1 SV=3	>sp|P13517|CAPZB_YEAST F-actin-capping protein subunit beta OS=Saccharomyces cerevisiae (strain ATCC 204508 / S288c) GN=CAP2 PE=1 SV=3	-0.0305841	0.955375	0.996649	-0.244424	0.653004	0.998393
3976700	5035400	4908000	4070200	4398600	4253400	2179500	2330100	>sp|P06787|CALM_YEAST Calmodulin OS=Saccharomyces cerevisiae (strain ATCC 204508 / S288c) GN=CMD1 PE=1 SV=1	>sp|P06787|CALM_YEAST Calmodulin OS=Saccharomyces cerevisiae (strain ATCC 204508 / S288c) GN=CMD1 PE=1 SV=1	-0.0296165	0.936406	0.996649	-0.252709	0.415282	0.998393
472990	270080	491110	472790	798780	455030	113460	0	>sp|P33204|ARPC4_YEAST Actin-related protein 2/3 complex subunit 4 OS=Saccharomyces cerevisiae (strain ATCC 204508 / S288c) GN=ARC19 PE=1 SV=2	>sp|P33204|ARPC4_YEAST Actin-related protein 2/3 complex subunit 4 OS=Saccharomyces cerevisiae (strain ATCC 204508 / S288c) GN=ARC19 PE=1 SV=2	-0.0240565	0.975684	0.996649	-0.132793	0.85895	0.998393
4809300	4408800	2346800	3600000	4453300	3751200	2346300	2112000	>sp|P09064|IF2B_YEAST Eukaryotic translation initiation factor 2 subunit beta OS=Saccharomyces cerevisiae (strain ATCC 204508 / S288c) GN=SUI3 PE=1 SV=2	>sp|P09064|IF2B_YEAST Eukaryotic translation initiation factor 2 subunit beta OS=Saccharomyces cerevisiae (strain ATCC 204508 / S288c) GN=SUI3 PE=1 SV=2	-0.0231402	0.951582	0.996649	-0.234762	0.356735	0.998393
4099900	4163700	4193800	4017300	6489400	5728700	1094500	1355700	>sp|Q04178|HPRT_YEAST Hypoxanthine-guanine phosphoribosyltransferase OS=Saccharomyces cerevisiae (strain ATCC 204508 / S288c) GN=HPT1 PE=1 SV=1	>sp|Q04178|HPRT_YEAST Hypoxanthine-guanine phosphoribosyltransferase OS=Saccharomyces cerevisiae (strain ATCC 204508 / S288c) GN=HPT1 PE=1 SV=1	-0.0222836	0.976223	0.996649	-0.245268	0.682347	0.998393
9320300	11441000	3604500	6672900	11868000	8125300	8952500	6110900	>sp|P38988|GGC1_YEAST Mitochondrial GTP/GDP carrier protein 1 OS=Saccharomyces cerevisiae (strain ATCC 204508 / S288c) GN=GGC1 PE=1 SV=1	>sp|P38988|GGC1_YEAST Mitochondrial GTP/GDP carrier protein 1 OS=Saccharomyces cerevisiae (strain ATCC 204508 / S288c) GN=GGC1 PE=1 SV=1	-0.0216975	0.961186	0.996649	-0.216907	0.501239	0.998393
3692200	4262400	2542200	1798600	2945500	3610700	2038900	2160700	>sp|P35176|CYPD_YEAST Peptidyl-prolyl cis-trans isomerase D OS=Saccharomyces cerevisiae (strain ATCC 204508 / S288c) GN=CPR5 PE=1 SV=1	>sp|P35176|CYPD_YEAST Peptidyl-prolyl cis-trans isomerase D OS=Saccharomyces cerevisiae (strain ATCC 204508 / S288c) GN=CPR5 PE=1 SV=1	-0.021364	0.952808	0.996649	-0.240821	0.409153	0.998393
8336800	15018000	1461500	5153800	17349000	6510700	12013000	5329100	>sp|P15703|BGL2_YEAST Glucan 1,3-beta-glucosidase OS=Saccharomyces cerevisiae (strain ATCC 204508 / S288c) GN=BGL2 PE=1 SV=1	>sp|P15703|BGL2_YEAST Glucan 1,3-beta-glucosidase OS=Saccharomyces cerevisiae (strain ATCC 204508 / S288c) GN=BGL2 PE=1 SV=1	-0.0201783	0.982224	0.996649	-0.197216	0.792983	0.998393
1304400	1691400	710690	502780	1008600	1138700	970480	0	>sp|P30656|PSB5_YEAST Proteasome subunit beta type-5 OS=Saccharomyces cerevisiae (strain ATCC 204508 / S288c) GN=PRE2 PE=1 SV=3	>sp|P30656|PSB5_YEAST Proteasome subunit beta type-5 OS=Saccharomyces cerevisiae (strain ATCC 204508 / S288c) GN=PRE2 PE=1 SV=3	-0.0195841	0.969076	0.996649	-0.117093	0.782615	0.998393
34530000	45735000	32871000	30750000	58617000	53153000	35505000	33357000	>sp|P15019|TAL1_YEAST Transaldolase OS=Saccharomyces cerevisiae (strain ATCC 204508 / S288c) GN=TAL1 PE=1 SV=4;>sp|P53228|TAL2_YEAST Transaldolase NQM1 OS=Saccharomyces cerevisiae (strain ATCC 204508 / S288c) GN=NQM1 PE=1 SV=1	>sp|P15019|TAL1_YEAST Transaldolase OS=Saccharomyces cerevisiae (strain ATCC 204508 / S288c) GN=TAL1 PE=1 SV=4	-0.0195047	0.944709	0.996649	-0.215243	0.125264	0.998393
31790000	36928000	42006000	36638000	45036000	47636000	33975000	33393000	>sp|Q05911|PUR8_YEAST Adenylosuccinate lyase OS=Saccharomyces cerevisiae (strain ATCC 204508 / S288c) GN=ADE13 PE=1 SV=1	>sp|Q05911|PUR8_YEAST Adenylosuccinate lyase OS=Saccharomyces cerevisiae (strain ATCC 204508 / S288c) GN=ADE13 PE=1 SV=1	-0.0187333	0.912158	0.996649	-0.220567	0.19096	0.998393
23175000	28024000	26418000	28405000	50444000	40677000	23326000	23383000	>sp|P05738|RL9A_YEAST 60S ribosomal protein L9-A OS=Saccharomyces cerevisiae (strain ATCC 204508 / S288c) GN=RPL9A PE=1 SV=2	>sp|P05738|RL9A_YEAST 60S ribosomal protein L9-A OS=Saccharomyces cerevisiae (strain ATCC 204508 / S288c) GN=RPL9A PE=1 SV=2	-0.0179422	0.9565	0.996649	-0.215671	0.257354	0.998393
278760	184480	106460	150220	250550	208880	124820	168310	>sp|P53145|LSG1_YEAST Large subunit GTPase 1 OS=Saccharomyces cerevisiae (strain ATCC 204508 / S288c) GN=LSG1 PE=1 SV=1	>sp|P53145|LSG1_YEAST Large subunit GTPase 1 OS=Saccharomyces cerevisiae (strain ATCC 204508 / S288c) GN=LSG1 PE=1 SV=1	-0.0175135	0.963221	0.996649	-0.24383	0.414697	0.998393
55632	69366	0	0	216100	220210	270200	220540	>sp|P38250|IST2_YEAST Increased sodium tolerance protein 2 OS=Saccharomyces cerevisiae (strain ATCC 204508 / S288c) GN=IST2 PE=1 SV=2	>sp|P38250|IST2_YEAST Increased sodium tolerance protein 2 OS=Saccharomyces cerevisiae (strain ATCC 204508 / S288c) GN=IST2 PE=1 SV=2	-0.0175024	0.985474	0.996649	-0.342691	0.738436	0.998393
7878600	9231500	14079000	15435000	17180000	15331000	14776000	13528000	>sp|P49166|RL37A_YEAST 60S ribosomal protein L37-A OS=Saccharomyces cerevisiae (strain ATCC 204508 / S288c) GN=RPL37A PE=1 SV=2	>sp|P49166|RL37A_YEAST 60S ribosomal protein L37-A OS=Saccharomyces cerevisiae (strain ATCC 204508 / S288c) GN=RPL37A PE=1 SV=2	-0.0174252	0.955885	0.996649	-0.221651	0.556626	0.998393
68439000	82152000	69059000	56661000	83515000	82416000	46714000	50438000	>sp|P07262|DHE4_YEAST NADP-specific glutamate dehydrogenase 1 OS=Saccharomyces cerevisiae (strain ATCC 204508 / S288c) GN=GDH1 PE=1 SV=2;>sp|P39708|DHE5_YEAST NADP-specific glutamate dehydrogenase 2 OS=Saccharomyces cerevisiae (strain ATCC 204508 / S288c) GN=GDH3 PE=1 SV=1	>sp|P07262|DHE4_YEAST NADP-specific glutamate dehydrogenase 1 OS=Saccharomyces cerevisiae (strain ATCC 204508 / S288c) GN=GDH1 PE=1 SV=2	-0.0173872	0.947565	0.996649	-0.216999	0.065249	0.998393
2679300	2470700	693610	1179800	2379400	1896400	706600	592020	>sp|P11745|RNA1_YEAST Ran GTPase-activating protein 1 OS=Saccharomyces cerevisiae (strain ATCC 204508 / S288c) GN=RNA1 PE=1 SV=2	>sp|P11745|RNA1_YEAST Ran GTPase-activating protein 1 OS=Saccharomyces cerevisiae (strain ATCC 204508 / S288c) GN=RNA1 PE=1 SV=2	-0.0167068	0.981752	0.996649	-0.23031	0.667019	0.998393
630810	840070	344600	271180	1373500	1552600	1118900	985720	>sp|P16649|TUP1_YEAST General transcriptional corepressor TUP1 OS=Saccharomyces cerevisiae (strain ATCC 204508 / S288c) GN=TUP1 PE=1 SV=2	>sp|P16649|TUP1_YEAST General transcriptional corepressor TUP1 OS=Saccharomyces cerevisiae (strain ATCC 204508 / S288c) GN=TUP1 PE=1 SV=2	-0.0154075	0.983107	0.996649	-0.22115	0.715859	0.998393
156160000	169060000	100930000	92444000	118020000	119550000	70966000	73509000	>sp|P06169|PDC1_YEAST Pyruvate decarboxylase isozyme 1 OS=Saccharomyces cerevisiae (strain ATCC 204508 / S288c) GN=PDC1 PE=1 SV=7;>sp|P26263|PDC6_YEAST Pyruvate decarboxylase isozyme 3 OS=Saccharomyces cerevisiae (strain ATCC 204508 / S288c) GN=PDC6 PE=1 SV=3;>sp|P16467|PDC5_YEAST Pyruvate decarboxylase isozyme 2 OS=Saccharomyces cerevisiae (strain ATCC 204508 / S288c) GN=PDC5 PE=1 SV=4	>sp|P06169|PDC1_YEAST Pyruvate decarboxylase isozyme 1 OS=Saccharomyces cerevisiae (strain ATCC 204508 / S288c) GN=PDC1 PE=1 SV=7	-0.0142957	0.96878	0.996649	-0.211798	0.425543	0.998393
1972600	2165200	2013200	2744400	3028900	2432300	1948900	1683700	>sp|P32465|HXT1_YEAST Low-affinity glucose transporter HXT1 OS=Saccharomyces cerevisiae (strain ATCC 204508 / S288c) GN=HXT1 PE=1 SV=1	>sp|P32465|HXT1_YEAST Low-affinity glucose transporter HXT1 OS=Saccharomyces cerevisiae (strain ATCC 204508 / S288c) GN=HXT1 PE=1 SV=1	-0.0134761	0.95211	0.996649	-0.228847	0.219006	0.998393
6959000	7193100	5863400	8089800	11059000	9594500	7546200	6312200	>sp|P00899|TRPE_YEAST Anthranilate synthase component 1 OS=Saccharomyces cerevisiae (strain ATCC 204508 / S288c) GN=TRP2 PE=1 SV=4	>sp|P00899|TRPE_YEAST Anthranilate synthase component 1 OS=Saccharomyces cerevisiae (strain ATCC 204508 / S288c) GN=TRP2 PE=1 SV=4	-0.0123878	0.959172	0.996649	-0.215963	0.191436	0.998393
3929300	4254000	3949600	3614600	4891700	4462200	1014200	1157700	>sp|Q03497|STE20_YEAST Serine/threonine-protein kinase STE20 OS=Saccharomyces cerevisiae (strain ATCC 204508 / S288c) GN=STE20 PE=1 SV=1	>sp|Q03497|STE20_YEAST Serine/threonine-protein kinase STE20 OS=Saccharomyces cerevisiae (strain ATCC 204508 / S288c) GN=STE20 PE=1 SV=1	-0.0112539	0.987604	0.996649	-0.237764	0.687084	0.998393
24255000	30181000	10152000	9649400	14659000	12612000	12851000	12963000	>sp|P38221|CDS1_YEAST Phosphatidate cytidylyltransferase OS=Saccharomyces cerevisiae (strain ATCC 204508 / S288c) GN=CDS1 PE=1 SV=1	>sp|P38221|CDS1_YEAST Phosphatidate cytidylyltransferase OS=Saccharomyces cerevisiae (strain ATCC 204508 / S288c) GN=CDS1 PE=1 SV=1	-0.00940875	0.983803	0.996649	-0.214196	0.615586	0.998393
1656700	2226100	299880	482490	806540	528550	907810	656100	>sp|P20459|IF2A_YEAST Eukaryotic translation initiation factor 2 subunit alpha OS=Saccharomyces cerevisiae (strain ATCC 204508 / S288c) GN=SUI2 PE=1 SV=1	>sp|P20459|IF2A_YEAST Eukaryotic translation initiation factor 2 subunit alpha OS=Saccharomyces cerevisiae (strain ATCC 204508 / S288c) GN=SUI2 PE=1 SV=1	-0.00853474	0.990969	0.998302	-0.221083	0.74159	0.998393
874940	1037500	359070	501120	948900	649410	255610	229360	>sp|Q04439|MYO5_YEAST Myosin-5 OS=Saccharomyces cerevisiae (strain ATCC 204508 / S288c) GN=MYO5 PE=1 SV=1	>sp|Q04439|MYO5_YEAST Myosin-5 OS=Saccharomyces cerevisiae (strain ATCC 204508 / S288c) GN=MYO5 PE=1 SV=1	-0.00582235	0.993192	0.99843	-0.230384	0.63929	0.998393
255110000	297710000	311680000	264130000	406480000	397950000	226540000	237590000	>sp|P00560|PGK_YEAST Phosphoglycerate kinase OS=Saccharomyces cerevisiae (strain ATCC 204508 / S288c) GN=PGK1 PE=1 SV=2	>sp|P00560|PGK_YEAST Phosphoglycerate kinase OS=Saccharomyces cerevisiae (strain ATCC 204508 / S288c) GN=PGK1 PE=1 SV=2	-0.00552048	0.982727	0.996649	-0.194183	0.109797	0.998393
11071000	11858000	15018000	13174000	21374000	20761000	7341900	8069500	>sp|P38879|NACA_YEAST Nascent polypeptide-associated complex subunit alpha OS=Saccharomyces cerevisiae (strain ATCC 204508 / S288c) GN=EGD2 PE=1 SV=3	>sp|P38879|NACA_YEAST Nascent polypeptide-associated complex subunit alpha OS=Saccharomyces cerevisiae (strain ATCC 204508 / S288c) GN=EGD2 PE=1 SV=3	-0.00110519	0.998038	0.999868	-0.211365	0.497854	0.998393
921970	1818600	656480	777400	2236100	1449000	1115300	738420	>sp|P19146|ARF2_YEAST ADP-ribosylation factor 2 OS=Saccharomyces cerevisiae (strain ATCC 204508 / S288c) GN=ARF2 PE=1 SV=3	>sp|P19146|ARF2_YEAST ADP-ribosylation factor 2 OS=Saccharomyces cerevisiae (strain ATCC 204508 / S288c) GN=ARF2 PE=1 SV=3	-0.000774297	0.998801	0.999868	-0.211519	0.435138	0.998393
584480	584400	100110	138500	198830	143790	0	0	>sp|Q03835|GLRX3_YEAST Monothiol glutaredoxin-3 OS=Saccharomyces cerevisiae (strain ATCC 204508 / S288c) GN=GRX3 PE=1 SV=1;>sp|P32642|GLRX4_YEAST Monothiol glutaredoxin-4 OS=Saccharomyces cerevisiae (strain ATCC 204508 / S288c) GN=GRX4 PE=1 SV=1	>sp|Q03835|GLRX3_YEAST Monothiol glutaredoxin-3 OS=Saccharomyces cerevisiae (strain ATCC 204508 / S288c) GN=GRX3 PE=1 SV=1	-0.000176766	0.999868	0.999868	-0.134233	0.892247	0.998393
2140300	2324700	1666100	1466000	1718600	1451800	687660	851410	>sp|P33399|LHP1_YEAST La protein homolog OS=Saccharomyces cerevisiae (strain ATCC 204508 / S288c) GN=LHP1 PE=1 SV=2	>sp|P33399|LHP1_YEAST La protein homolog OS=Saccharomyces cerevisiae (strain ATCC 204508 / S288c) GN=LHP1 PE=1 SV=2	0.000147711	0.999758	0.999868	-0.229603	0.586643	0.998393
11302000	14376000	14985000	11748000	12348000	11995000	6974500	7182000	>sp|P54839|HMCS_YEAST Hydroxymethylglutaryl-CoA synthase OS=Saccharomyces cerevisiae (strain ATCC 204508 / S288c) GN=ERG13 PE=1 SV=1	>sp|P54839|HMCS_YEAST Hydroxymethylglutaryl-CoA synthase OS=Saccharomyces cerevisiae (strain ATCC 204508 / S288c) GN=ERG13 PE=1 SV=1	0.000892016	0.997852	0.999868	-0.216454	0.429157	0.998393
590610	685780	480890	564140	820170	674870	682330	600870	>sp|P52871|SC6B2_YEAST Protein transport protein SBH2 OS=Saccharomyces cerevisiae (strain ATCC 204508 / S288c) GN=SBH2 PE=1 SV=1	>sp|P52871|SC6B2_YEAST Protein transport protein SBH2 OS=Saccharomyces cerevisiae (strain ATCC 204508 / S288c) GN=SBH2 PE=1 SV=1	0.00471094	0.97956	0.996649	-0.215498	0.185969	0.998393
130080	151980	88402	96305	212110	138240	158320	187910	>sp|P32787|MG101_YEAST Mitochondrial genome maintenance protein MGM101 OS=Saccharomyces cerevisiae (strain ATCC 204508 / S288c) GN=MGM101 PE=1 SV=1	>sp|P32787|MG101_YEAST Mitochondrial genome maintenance protein MGM101 OS=Saccharomyces cerevisiae (strain ATCC 204508 / S288c) GN=MGM101 PE=1 SV=1	0.00560629	0.9871	0.996649	-0.219245	0.470041	0.998393
11037000	13327000	12863000	11408000	13949000	12489000	12528000	12784000	>sp|P07283|PMM_YEAST Phosphomannomutase OS=Saccharomyces cerevisiae (strain ATCC 204508 / S288c) GN=SEC53 PE=1 SV=1	>sp|P07283|PMM_YEAST Phosphomannomutase OS=Saccharomyces cerevisiae (strain ATCC 204508 / S288c) GN=SEC53 PE=1 SV=1	0.00787446	0.928852	0.996649	-0.200265	0.337425	0.998393
33811000	47847000	31718000	30362000	42619000	36554000	21921000	18448000	>sp|P04802|SYDC_YEAST Aspartate--tRNA ligase, cytoplasmic OS=Saccharomyces cerevisiae (strain ATCC 204508 / S288c) GN=DPS1 PE=1 SV=3	>sp|P04802|SYDC_YEAST Aspartate--tRNA ligase, cytoplasmic OS=Saccharomyces cerevisiae (strain ATCC 204508 / S288c) GN=DPS1 PE=1 SV=3	0.00810396	0.982353	0.996649	-0.196283	0.317449	0.998393
1668200	1384900	448720	538060	875930	0	0	0	>sp|P38286|MKAR_YEAST Very-long-chain 3-oxoacyl-CoA reductase OS=Saccharomyces cerevisiae (strain ATCC 204508 / S288c) GN=IFA38 PE=1 SV=1	>sp|P38286|MKAR_YEAST Very-long-chain 3-oxoacyl-CoA reductase OS=Saccharomyces cerevisiae (strain ATCC 204508 / S288c) GN=IFA38 PE=1 SV=1	0.009212	0.992216	0.99843	-0.176137	0.829838	0.998393
1652000	3273700	4844000	3159900	4147900	3204100	1877100	1830400	>sp|P15873|PCNA_YEAST Proliferating cell nuclear antigen OS=Saccharomyces cerevisiae (strain ATCC 204508 / S288c) GN=POL30 PE=1 SV=1	>sp|P15873|PCNA_YEAST Proliferating cell nuclear antigen OS=Saccharomyces cerevisiae (strain ATCC 204508 / S288c) GN=POL30 PE=1 SV=1	0.009605	0.983402	0.996649	-0.216847	0.591193	0.998393
39270000	44608000	45908000	41549000	51819000	46952000	37093000	38710000	>sp|P16120|THRC_YEAST Threonine synthase OS=Saccharomyces cerevisiae (strain ATCC 204508 / S288c) GN=THR4 PE=1 SV=1	>sp|P16120|THRC_YEAST Threonine synthase OS=Saccharomyces cerevisiae (strain ATCC 204508 / S288c) GN=THR4 PE=1 SV=1	0.010198	0.937725	0.996649	-0.191256	0.152926	0.998393
55309000	57630000	40758000	31409000	36437000	51199000	41170000	35249000	>sp|P39938|RS26A_YEAST 40S ribosomal protein S26-A OS=Saccharomyces cerevisiae (strain ATCC 204508 / S288c) GN=RPS26A PE=1 SV=1;>sp|P39939|RS26B_YEAST 40S ribosomal protein S26-B OS=Saccharomyces cerevisiae (strain ATCC 204508 / S288c) GN=RPS26B PE=1 SV=1	>sp|P39938|RS26A_YEAST 40S ribosomal protein S26-A OS=Saccharomyces cerevisiae (strain ATCC 204508 / S288c) GN=RPS26A PE=1 SV=1;>sp|P39939|RS26B_YEAST 40S ribosomal protein S26-B OS=Saccharomyces cerevisiae (strain ATCC 204508 / S288c) GN=RPS26B PE=1 SV=1	0.0124748	0.96123	0.996649	-0.190791	0.493873	0.998393
274060	221690	44618	68037	158520	117140	132810	140200	>sp|P32897|TIM23_YEAST Mitochondrial import inner membrane translocase subunit TIM23 OS=Saccharomyces cerevisiae (strain ATCC 204508 / S288c) GN=TIM23 PE=1 SV=1	>sp|P32897|TIM23_YEAST Mitochondrial import inner membrane translocase subunit TIM23 OS=Saccharomyces cerevisiae (strain ATCC 204508 / S288c) GN=TIM23 PE=1 SV=1	0.0138907	0.983699	0.996649	-0.206764	0.716437	0.998393
223790	943190	1361900	1191900	2512000	1392900	1447600	679920	>sp|P38143|GPX2_YEAST Glutathione peroxidase 2 OS=Saccharomyces cerevisiae (strain ATCC 204508 / S288c) GN=GPX2 PE=1 SV=1	>sp|P38143|GPX2_YEAST Glutathione peroxidase 2 OS=Saccharomyces cerevisiae (strain ATCC 204508 / S288c) GN=GPX2 PE=1 SV=1	0.0144814	0.985994	0.996649	-0.203342	0.785299	0.998393
6575800	7471100	5580600	6075900	14911000	10658000	5310000	5766700	>sp|P09624|DLDH_YEAST Dihydrolipoyl dehydrogenase, mitochondrial OS=Saccharomyces cerevisiae (strain ATCC 204508 / S288c) GN=LPD1 PE=1 SV=1	>sp|P09624|DLDH_YEAST Dihydrolipoyl dehydrogenase, mitochondrial OS=Saccharomyces cerevisiae (strain ATCC 204508 / S288c) GN=LPD1 PE=1 SV=1	0.0146435	0.972057	0.996649	-0.189369	0.411132	0.998393
41742000	52660000	42121000	37871000	43448000	34180000	36503000	39123000	>sp|P31116|DHOM_YEAST Homoserine dehydrogenase OS=Saccharomyces cerevisiae (strain ATCC 204508 / S288c) GN=HOM6 PE=1 SV=1	>sp|P31116|DHOM_YEAST Homoserine dehydrogenase OS=Saccharomyces cerevisiae (strain ATCC 204508 / S288c) GN=HOM6 PE=1 SV=1	0.0160934	0.915261	0.996649	-0.186758	0.384146	0.998393
38526000	49135000	28154000	27361000	38858000	31959000	32044000	30046000	>sp|P04076|ARLY_YEAST Argininosuccinate lyase OS=Saccharomyces cerevisiae (strain ATCC 204508 / S288c) GN=ARG4 PE=1 SV=2	>sp|P04076|ARLY_YEAST Argininosuccinate lyase OS=Saccharomyces cerevisiae (strain ATCC 204508 / S288c) GN=ARG4 PE=1 SV=2	0.0162927	0.942867	0.996649	-0.183739	0.356129	0.998393
0	0	1270800	864260	333070	0	304410	288440	>sp|P0CX34|RS30B_YEAST 40S ribosomal protein S30-B OS=Saccharomyces cerevisiae (strain ATCC 204508 / S288c) GN=RPS30B PE=1 SV=1;>sp|P0CX33|RS30A_YEAST 40S ribosomal protein S30-A OS=Saccharomyces cerevisiae (strain ATCC 204508 / S288c) GN=RPS30A PE=1 SV=1	>sp|P0CX34|RS30B_YEAST 40S ribosomal protein S30-B OS=Saccharomyces cerevisiae (strain ATCC 204508 / S288c) GN=RPS30B PE=1 SV=1;>sp|P0CX33|RS30A_YEAST 40S ribosomal protein S30-A OS=Saccharomyces cerevisiae (strain ATCC 204508 / S288c) GN=RPS30A PE=1 SV=1	0.0166338	0.988282	0.996649	-0.526212	0.692847	0.998393
10042000	12340000	7266400	6567300	9535200	8240400	4799800	4759300	>sp|P36421|SYYC_YEAST Tyrosine--tRNA ligase, cytoplasmic OS=Saccharomyces cerevisiae (strain ATCC 204508 / S288c) GN=TYS1 PE=1 SV=3	>sp|P36421|SYYC_YEAST Tyrosine--tRNA ligase, cytoplasmic OS=Saccharomyces cerevisiae (strain ATCC 204508 / S288c) GN=TYS1 PE=1 SV=3	0.0178546	0.963855	0.996649	-0.196523	0.460831	0.998393
1347100	1869400	5362200	4633600	3511800	2390000	1535600	1790000	>sp|P39683|NPT1_YEAST Nicotinate phosphoribosyltransferase OS=Saccharomyces cerevisiae (strain ATCC 204508 / S288c) GN=NPT1 PE=1 SV=3	>sp|P39683|NPT1_YEAST Nicotinate phosphoribosyltransferase OS=Saccharomyces cerevisiae (strain ATCC 204508 / S288c) GN=NPT1 PE=1 SV=3	0.018004	0.975971	0.996649	-0.212114	0.73108	0.998393
231530	321060	233620	143390	0	262800	0	0	>sp|P53900|PFD4_YEAST Prefoldin subunit 4 OS=Saccharomyces cerevisiae (strain ATCC 204508 / S288c) GN=GIM3 PE=1 SV=1	>sp|P53900|PFD4_YEAST Prefoldin subunit 4 OS=Saccharomyces cerevisiae (strain ATCC 204508 / S288c) GN=GIM3 PE=1 SV=1	0.0187639	0.96945	0.996649	0.164819	0.614666	0.998393
57096000	67577000	52434000	45000000	61626000	54882000	60529000	63144000	>sp|P38013|AHP1_YEAST Peroxiredoxin type-2 OS=Saccharomyces cerevisiae (strain ATCC 204508 / S288c) GN=AHP1 PE=1 SV=4	>sp|P38013|AHP1_YEAST Peroxiredoxin type-2 OS=Saccharomyces cerevisiae (strain ATCC 204508 / S288c) GN=AHP1 PE=1 SV=4	0.0209055	0.886011	0.996649	-0.176489	0.45907	0.998393
29162000	37326000	15594000	15356000	25970000	19031000	12241000	12499000	>sp|P02309|H4_YEAST Histone H4 OS=Saccharomyces cerevisiae (strain ATCC 204508 / S288c) GN=HHF1 PE=1 SV=2	>sp|P02309|H4_YEAST Histone H4 OS=Saccharomyces cerevisiae (strain ATCC 204508 / S288c) GN=HHF1 PE=1 SV=2	0.0211252	0.964377	0.996649	-0.184656	0.586013	0.998393
1054600	1341300	2074000	1866200	6038100	5252100	2800700	2652600	>sp|P32341|VPH2_YEAST Vacuolar ATPase assembly integral membrane protein VPH2 OS=Saccharomyces cerevisiae (strain ATCC 204508 / S288c) GN=VPH2 PE=1 SV=1	>sp|P32341|VPH2_YEAST Vacuolar ATPase assembly integral membrane protein VPH2 OS=Saccharomyces cerevisiae (strain ATCC 204508 / S288c) GN=VPH2 PE=1 SV=1	0.0212392	0.975768	0.996649	-0.18435	0.768191	0.998393
1030400	1476800	637430	554170	1445300	1402900	949290	739340	>sp|P33333|PLSC_YEAST Probable 1-acyl-sn-glycerol-3-phosphate acyltransferase OS=Saccharomyces cerevisiae (strain ATCC 204508 / S288c) GN=SLC1 PE=1 SV=1	>sp|P33333|PLSC_YEAST Probable 1-acyl-sn-glycerol-3-phosphate acyltransferase OS=Saccharomyces cerevisiae (strain ATCC 204508 / S288c) GN=SLC1 PE=1 SV=1	0.021559	0.961143	0.996649	-0.195094	0.45104	0.998393
261280	180130	1145500	1348300	1532100	1504600	793370	937230	>sp|P32463|ACPM_YEAST Acyl carrier protein, mitochondrial OS=Saccharomyces cerevisiae (strain ATCC 204508 / S288c) GN=ACP1 PE=1 SV=1	>sp|P32463|ACPM_YEAST Acyl carrier protein, mitochondrial OS=Saccharomyces cerevisiae (strain ATCC 204508 / S288c) GN=ACP1 PE=1 SV=1	0.0217788	0.98156	0.996649	-0.199402	0.8377	0.998393
21759000	24398000	34436000	29127000	23581000	23927000	12374000	12011000	>sp|P02400|RLA4_YEAST 60S acidic ribosomal protein P2-beta OS=Saccharomyces cerevisiae (strain ATCC 204508 / S288c) GN=RPP2B PE=1 SV=2	>sp|P02400|RLA4_YEAST 60S acidic ribosomal protein P2-beta OS=Saccharomyces cerevisiae (strain ATCC 204508 / S288c) GN=RPP2B PE=1 SV=2	0.0245877	0.954697	0.996649	-0.192136	0.611112	0.998393
2552200	2640700	908840	1730500	2936200	2470600	3375400	1899600	>sp|P35844|KES1_YEAST Protein KES1 OS=Saccharomyces cerevisiae (strain ATCC 204508 / S288c) GN=KES1 PE=1 SV=1	>sp|P35844|KES1_YEAST Protein KES1 OS=Saccharomyces cerevisiae (strain ATCC 204508 / S288c) GN=KES1 PE=1 SV=1	0.0250455	0.957898	0.996649	-0.176003	0.650057	0.998393
86500	106560	54862	55313	78517	55203	56548	60404	>sp|P21538|REB1_YEAST DNA-binding protein REB1 OS=Saccharomyces cerevisiae (strain ATCC 204508 / S288c) GN=REB1 PE=1 SV=2	>sp|P21538|REB1_YEAST DNA-binding protein REB1 OS=Saccharomyces cerevisiae (strain ATCC 204508 / S288c) GN=REB1 PE=1 SV=2	0.0250962	0.932005	0.996649	-0.214646	0.461281	0.998393
16725000	20774000	17054000	13577000	22267000	19970000	16209000	16991000	>sp|P31787|ACBP_YEAST Acyl-CoA-binding protein OS=Saccharomyces cerevisiae (strain ATCC 204508 / S288c) GN=ACB1 PE=1 SV=3	>sp|P31787|ACBP_YEAST Acyl-CoA-binding protein OS=Saccharomyces cerevisiae (strain ATCC 204508 / S288c) GN=ACB1 PE=1 SV=3	0.0263174	0.885366	0.996649	-0.179088	0.210871	0.998393
2648700	2920300	1540400	1842900	2223600	2082800	1389700	1043200	>sp|P50276|MUP1_YEAST High-affinity methionine permease OS=Saccharomyces cerevisiae (strain ATCC 204508 / S288c) GN=MUP1 PE=1 SV=1	>sp|P50276|MUP1_YEAST High-affinity methionine permease OS=Saccharomyces cerevisiae (strain ATCC 204508 / S288c) GN=MUP1 PE=1 SV=1	0.0271564	0.94518	0.996649	-0.193026	0.487967	0.998393
22602000	30299000	23279000	24250000	32248000	26858000	25391000	20242000	>sp|P50095|IMDH3_YEAST Inosine-5'-monophosphate dehydrogenase 3 OS=Saccharomyces cerevisiae (strain ATCC 204508 / S288c) GN=IMD3 PE=1 SV=1	>sp|P50095|IMDH3_YEAST Inosine-5'-monophosphate dehydrogenase 3 OS=Saccharomyces cerevisiae (strain ATCC 204508 / S288c) GN=IMD3 PE=1 SV=1	0.0272619	0.877403	0.996649	-0.174421	0.108066	0.998393
370260	865260	818450	479170	759370	579890	317250	279540	>sp|P40040|THO1_YEAST Protein THO1 OS=Saccharomyces cerevisiae (strain ATCC 204508 / S288c) GN=THO1 PE=1 SV=1	>sp|P40040|THO1_YEAST Protein THO1 OS=Saccharomyces cerevisiae (strain ATCC 204508 / S288c) GN=THO1 PE=1 SV=1	0.0298377	0.95318	0.996649	-0.208358	0.617905	0.998393
333250	293610	0	0	1029400	671170	271700	0	>sp|Q07915|RLP24_YEAST Ribosome biogenesis protein RLP24 OS=Saccharomyces cerevisiae (strain ATCC 204508 / S288c) GN=RLP24 PE=1 SV=1	>sp|Q07915|RLP24_YEAST Ribosome biogenesis protein RLP24 OS=Saccharomyces cerevisiae (strain ATCC 204508 / S288c) GN=RLP24 PE=1 SV=1	0.0304941	0.97483	0.996649	-0.062684	0.930561	0.998393
914230	1074000	1000200	944320	1664300	1457200	873240	824190	>sp|P47083|MPP10_YEAST U3 small nucleolar RNA-associated protein MPP10 OS=Saccharomyces cerevisiae (strain ATCC 204508 / S288c) GN=MPP10 PE=1 SV=1	>sp|P47083|MPP10_YEAST U3 small nucleolar RNA-associated protein MPP10 OS=Saccharomyces cerevisiae (strain ATCC 204508 / S288c) GN=MPP10 PE=1 SV=1	0.0314234	0.913489	0.996649	-0.189761	0.220107	0.998393
14117000	18360000	15147000	16642000	20531000	16808000	15808000	12382000	>sp|Q01217|ARG56_YEAST Protein ARG5,6, mitochondrial OS=Saccharomyces cerevisiae (strain ATCC 204508 / S288c) GN=ARG5,6 PE=1 SV=1	>sp|Q01217|ARG56_YEAST Protein ARG5,6, mitochondrial OS=Saccharomyces cerevisiae (strain ATCC 204508 / S288c) GN=ARG5,6 PE=1 SV=1	0.0315343	0.859758	0.996649	-0.173445	0.14839	0.998393
61985000	74871000	17226000	24896000	58845000	39747000	24409000	18860000	>sp|P05317|RLA0_YEAST 60S acidic ribosomal protein P0 OS=Saccharomyces cerevisiae (strain ATCC 204508 / S288c) GN=RPP0 PE=1 SV=2	>sp|P05317|RLA0_YEAST 60S acidic ribosomal protein P0 OS=Saccharomyces cerevisiae (strain ATCC 204508 / S288c) GN=RPP0 PE=1 SV=2	0.0335858	0.959498	0.996649	-0.158872	0.750302	0.998393
11143000	15200000	4085800	6185300	10653000	6849100	6047900	4150200	>sp|P07172|HIS8_YEAST Histidinol-phosphate aminotransferase OS=Saccharomyces cerevisiae (strain ATCC 204508 / S288c) GN=HIS5 PE=1 SV=2	>sp|P07172|HIS8_YEAST Histidinol-phosphate aminotransferase OS=Saccharomyces cerevisiae (strain ATCC 204508 / S288c) GN=HIS5 PE=1 SV=2	0.0335921	0.950937	0.996649	-0.170384	0.663479	0.998393
16011000	20576000	26644000	21331000	43934000	38408000	19001000	19155000	>sp|P07170|KAD2_YEAST Adenylate kinase OS=Saccharomyces cerevisiae (strain ATCC 204508 / S288c) GN=ADK1 PE=1 SV=2	>sp|P07170|KAD2_YEAST Adenylate kinase OS=Saccharomyces cerevisiae (strain ATCC 204508 / S288c) GN=ADK1 PE=1 SV=2	0.0353113	0.931807	0.996649	-0.167383	0.570034	0.998393
296710	401470	173430	173100	239860	212730	394890	298540	>sp|P35189|TAF14_YEAST Transcription initiation factor TFIID subunit 14 OS=Saccharomyces cerevisiae (strain ATCC 204508 / S288c) GN=TAF14 PE=1 SV=1	>sp|P35189|TAF14_YEAST Transcription initiation factor TFIID subunit 14 OS=Saccharomyces cerevisiae (strain ATCC 204508 / S288c) GN=TAF14 PE=1 SV=1	0.0358012	0.925384	0.996649	-0.190276	0.657618	0.998393
434030	1128700	784180	449480	373950	285910	421380	333510	>sp|P38845|CRP1_YEAST Cruciform DNA-recognizing protein 1 OS=Saccharomyces cerevisiae (strain ATCC 204508 / S288c) GN=CRP1 PE=1 SV=1	>sp|P38845|CRP1_YEAST Cruciform DNA-recognizing protein 1 OS=Saccharomyces cerevisiae (strain ATCC 204508 / S288c) GN=CRP1 PE=1 SV=1	0.0372022	0.94356	0.996649	-0.206039	0.72488	0.998393
29293000	36210000	28978000	23956000	28892000	26101000	44217000	43079000	>sp|P47143|ADK_YEAST Adenosine kinase OS=Saccharomyces cerevisiae (strain ATCC 204508 / S288c) GN=ADO1 PE=1 SV=1	>sp|P47143|ADK_YEAST Adenosine kinase OS=Saccharomyces cerevisiae (strain ATCC 204508 / S288c) GN=ADO1 PE=1 SV=1	0.03823	0.883432	0.996649	-0.162452	0.690458	0.998393
12883000	15515000	11042000	8427300	12099000	10433000	1905700	2162200	>sp|P10622|RLA3_YEAST 60S acidic ribosomal protein P1-beta OS=Saccharomyces cerevisiae (strain ATCC 204508 / S288c) GN=RPP1B PE=1 SV=3	>sp|P10622|RLA3_YEAST 60S acidic ribosomal protein P1-beta OS=Saccharomyces cerevisiae (strain ATCC 204508 / S288c) GN=RPP1B PE=1 SV=3	0.0383047	0.967689	0.996649	-0.188934	0.812936	0.998393
40743000	49038000	35453000	34531000	37786000	30878000	27104000	25350000	>sp|P08566|ARO1_YEAST Pentafunctional AROM polypeptide OS=Saccharomyces cerevisiae (strain ATCC 204508 / S288c) GN=ARO1 PE=1 SV=1	>sp|P08566|ARO1_YEAST Pentafunctional AROM polypeptide OS=Saccharomyces cerevisiae (strain ATCC 204508 / S288c) GN=ARO1 PE=1 SV=1	0.039615	0.872821	0.996649	-0.165906	0.417917	0.998393
442940	647060	456020	557130	733950	399890	575920	529120	>sp|P25369|LSB5_YEAST LAS seventeen-binding protein 5 OS=Saccharomyces cerevisiae (strain ATCC 204508 / S288c) GN=LSB5 PE=1 SV=3	>sp|P25369|LSB5_YEAST LAS seventeen-binding protein 5 OS=Saccharomyces cerevisiae (strain ATCC 204508 / S288c) GN=LSB5 PE=1 SV=3	0.0406617	0.861515	0.996649	-0.182785	0.473473	0.998393
622520	729920	470000	380090	1188000	844820	370950	490990	>sp|P38836|ECM14_YEAST Putative metallocarboxypeptidase ECM14 OS=Saccharomyces cerevisiae (strain ATCC 204508 / S288c) GN=ECM14 PE=1 SV=1	>sp|P38836|ECM14_YEAST Putative metallocarboxypeptidase ECM14 OS=Saccharomyces cerevisiae (strain ATCC 204508 / S288c) GN=ECM14 PE=1 SV=1	0.0410129	0.930107	0.996649	-0.181891	0.510084	0.998393
1069600	956310	926170	1482900	3606800	2923500	1083000	832180	>sp|P39077|TCPG_YEAST T-complex protein 1 subunit gamma OS=Saccharomyces cerevisiae (strain ATCC 204508 / S288c) GN=CCT3 PE=1 SV=2	>sp|P39077|TCPG_YEAST T-complex protein 1 subunit gamma OS=Saccharomyces cerevisiae (strain ATCC 204508 / S288c) GN=CCT3 PE=1 SV=2	0.0413843	0.948328	0.996649	-0.167743	0.719716	0.998393
11280000	14895000	9746900	9472500	9747700	7300500	4498600	4134900	>sp|P07263-2|SYH_YEAST Isoform Cytoplasmic of Histidine--tRNA ligase, mitochondrial OS=Saccharomyces cerevisiae (strain ATCC 204508 / S288c) GN=HTS1;>sp|P07263|SYH_YEAST Histidine--tRNA ligase, mitochondrial OS=Saccharomyces cerevisiae (strain ATCC 204508 / S288c) GN=HTS1 PE=1 SV=2	>sp|P07263-2|SYH_YEAST Isoform Cytoplasmic of Histidine--tRNA ligase, mitochondrial OS=Saccharomyces cerevisiae (strain ATCC 204508 / S288c) GN=HTS1;>sp|P07263|SYH_YEAST Histidine--tRNA ligase, mitochondrial OS=Saccharomyces cerevisiae (strain ATCC 204508 / S288c) GN=HTS1 PE=1 SV=2	0.0447068	0.930148	0.996649	-0.174946	0.674114	0.998393
4361600	5185600	7231600	6023800	8582000	7502800	7611600	7749200	>sp|P10964|RPA1_YEAST DNA-directed RNA polymerase I subunit RPA190 OS=Saccharomyces cerevisiae (strain ATCC 204508 / S288c) GN=RPA190 PE=1 SV=2	>sp|P10964|RPA1_YEAST DNA-directed RNA polymerase I subunit RPA190 OS=Saccharomyces cerevisiae (strain ATCC 204508 / S288c) GN=RPA190 PE=1 SV=2	0.0455062	0.864395	0.996649	-0.165037	0.631302	0.998393
262760	298430	355280	275120	344150	290250	222480	264330	>sp|Q3E7Z5|YI002_YEAST Uncharacterized protein YIL002W-A OS=Saccharomyces cerevisiae (strain ATCC 204508 / S288c) GN=YIL002W-A PE=1 SV=1	>sp|Q3E7Z5|YI002_YEAST Uncharacterized protein YIL002W-A OS=Saccharomyces cerevisiae (strain ATCC 204508 / S288c) GN=YIL002W-A PE=1 SV=1	0.0455814	0.79312	0.996649	-0.191144	0.50019	0.998393
1354100	1291400	1137000	1310600	1894100	1725700	1331800	1162800	>sp|P32623|CRH2_YEAST Probable glycosidase CRH2 OS=Saccharomyces cerevisiae (strain ATCC 204508 / S288c) GN=UTR2 PE=1 SV=3	>sp|P32623|CRH2_YEAST Probable glycosidase CRH2 OS=Saccharomyces cerevisiae (strain ATCC 204508 / S288c) GN=UTR2 PE=1 SV=3	0.0483771	0.81411	0.996649	-0.169173	0.242228	0.998393
2611700	3239200	1424900	2068100	2839500	1804900	1734000	1320100	>sp|Q12154|GET3_YEAST ATPase GET3 OS=Saccharomyces cerevisiae (strain ATCC 204508 / S288c) GN=GET3 PE=1 SV=1	>sp|Q12154|GET3_YEAST ATPase GET3 OS=Saccharomyces cerevisiae (strain ATCC 204508 / S288c) GN=GET3 PE=1 SV=1	0.0497703	0.894165	0.996649	-0.16522	0.484524	0.998393
37020000	42565000	36279000	33586000	52345000	45581000	43505000	40868000	>sp|P0CX83|RL19B_YEAST 60S ribosomal protein L19-B OS=Saccharomyces cerevisiae (strain ATCC 204508 / S288c) GN=RPL19B PE=1 SV=1;>sp|P0CX82|RL19A_YEAST 60S ribosomal protein L19-A OS=Saccharomyces cerevisiae (strain ATCC 204508 / S288c) GN=RPL19A PE=1 SV=1	>sp|P0CX83|RL19B_YEAST 60S ribosomal protein L19-B OS=Saccharomyces cerevisiae (strain ATCC 204508 / S288c) GN=RPL19B PE=1 SV=1;>sp|P0CX82|RL19A_YEAST 60S ribosomal protein L19-A OS=Saccharomyces cerevisiae (strain ATCC 204508 / S288c) GN=RPL19A PE=1 SV=1	0.0499352	0.758294	0.996649	-0.147784	0.404737	0.998393
13552000	15053000	13291000	12928000	27659000	24387000	12151000	11094000	>sp|P11412|G6PD_YEAST Glucose-6-phosphate 1-dehydrogenase OS=Saccharomyces cerevisiae (strain ATCC 204508 / S288c) GN=ZWF1 PE=1 SV=4	>sp|P11412|G6PD_YEAST Glucose-6-phosphate 1-dehydrogenase OS=Saccharomyces cerevisiae (strain ATCC 204508 / S288c) GN=ZWF1 PE=1 SV=4	0.0503344	0.895936	0.996649	-0.152294	0.466415	0.998393
42571000	54158000	58702000	53035000	95519000	78195000	71882000	66341000	>sp|P0CX44|RL1B_YEAST 60S ribosomal protein L1-B OS=Saccharomyces cerevisiae (strain ATCC 204508 / S288c) GN=RPL1B PE=1 SV=1;>sp|P0CX43|RL1A_YEAST 60S ribosomal protein L1-A OS=Saccharomyces cerevisiae (strain ATCC 204508 / S288c) GN=RPL1A PE=1 SV=1	>sp|P0CX44|RL1B_YEAST 60S ribosomal protein L1-B OS=Saccharomyces cerevisiae (strain ATCC 204508 / S288c) GN=RPL1B PE=1 SV=1;>sp|P0CX43|RL1A_YEAST 60S ribosomal protein L1-A OS=Saccharomyces cerevisiae (strain ATCC 204508 / S288c) GN=RPL1A PE=1 SV=1	0.0509006	0.861204	0.996649	-0.142228	0.620575	0.998393
33471000	37777000	34284000	26597000	19514000	19967000	23333000	22610000	>sp|P32288|GLNA_YEAST Glutamine synthetase OS=Saccharomyces cerevisiae (strain ATCC 204508 / S288c) GN=GLN1 PE=1 SV=4	>sp|P32288|GLNA_YEAST Glutamine synthetase OS=Saccharomyces cerevisiae (strain ATCC 204508 / S288c) GN=GLN1 PE=1 SV=4	0.0509945	0.862554	0.996649	-0.162745	0.677309	0.998393
2212100	3135400	2268000	1861600	2775800	2276600	1441100	1303200	>sp|P21243|PSA1_YEAST Proteasome subunit alpha type-1 OS=Saccharomyces cerevisiae (strain ATCC 204508 / S288c) GN=SCL1 PE=1 SV=1	>sp|P21243|PSA1_YEAST Proteasome subunit alpha type-1 OS=Saccharomyces cerevisiae (strain ATCC 204508 / S288c) GN=SCL1 PE=1 SV=1	0.0531948	0.877817	0.996649	-0.17062	0.436638	0.998393
14238000	15353000	18889000	18992000	21984000	18330000	8651700	8244200	>sp|P49167|RL38_YEAST 60S ribosomal protein L38 OS=Saccharomyces cerevisiae (strain ATCC 204508 / S288c) GN=RPL38 PE=1 SV=1	>sp|P49167|RL38_YEAST 60S ribosomal protein L38 OS=Saccharomyces cerevisiae (strain ATCC 204508 / S288c) GN=RPL38 PE=1 SV=1	0.0538079	0.899122	0.996649	-0.159258	0.606131	0.998393
85652000	100830000	112250000	102050000	130690000	112130000	64242000	59916000	>sp|P00815|HIS2_YEAST Histidine biosynthesis trifunctional protein OS=Saccharomyces cerevisiae (strain ATCC 204508 / S288c) GN=HIS4 PE=1 SV=3	>sp|P00815|HIS2_YEAST Histidine biosynthesis trifunctional protein OS=Saccharomyces cerevisiae (strain ATCC 204508 / S288c) GN=HIS4 PE=1 SV=3	0.0559063	0.860458	0.996649	-0.144246	0.400329	0.998393
218930	309460	320910	301890	432250	300050	311770	287620	>sp|P43569|CAF16_YEAST CCR4-associated factor 16 OS=Saccharomyces cerevisiae (strain ATCC 204508 / S288c) GN=CAF16 PE=1 SV=1	>sp|P43569|CAF16_YEAST CCR4-associated factor 16 OS=Saccharomyces cerevisiae (strain ATCC 204508 / S288c) GN=CAF16 PE=1 SV=1	0.0579609	0.783851	0.996649	-0.172366	0.48462	0.998393
1208900	1576700	1903600	1759400	1651600	1432500	1796400	1454600	>sp|P51401|RL9B_YEAST 60S ribosomal protein L9-B OS=Saccharomyces cerevisiae (strain ATCC 204508 / S288c) GN=RPL9B PE=1 SV=1	>sp|P51401|RL9B_YEAST 60S ribosomal protein L9-B OS=Saccharomyces cerevisiae (strain ATCC 204508 / S288c) GN=RPL9B PE=1 SV=1	0.0600622	0.721839	0.996649	-0.164066	0.609149	0.998393
1839100	2950700	3094100	2423800	4608900	3592800	1639800	1416700	>sp|P41920|YRB1_YEAST Ran-specific GTPase-activating protein 1 OS=Saccharomyces cerevisiae (strain ATCC 204508 / S288c) GN=YRB1 PE=1 SV=1	>sp|P41920|YRB1_YEAST Ran-specific GTPase-activating protein 1 OS=Saccharomyces cerevisiae (strain ATCC 204508 / S288c) GN=YRB1 PE=1 SV=1	0.0601228	0.898221	0.996649	-0.161418	0.599266	0.998393
52339000	57827000	61097000	49669000	64474000	65712000	41146000	38044000	>sp|P32327|PYC2_YEAST Pyruvate carboxylase 2 OS=Saccharomyces cerevisiae (strain ATCC 204508 / S288c) GN=PYC2 PE=1 SV=2	>sp|P32327|PYC2_YEAST Pyruvate carboxylase 2 OS=Saccharomyces cerevisiae (strain ATCC 204508 / S288c) GN=PYC2 PE=1 SV=2	0.0601357	0.796651	0.996649	-0.143473	0.233095	0.998393
47291000	55325000	54206000	46196000	68128000	63156000	61599000	56160000	>sp|P0CX30|RS23B_YEAST 40S ribosomal protein S23-B OS=Saccharomyces cerevisiae (strain ATCC 204508 / S288c) GN=RPS23B PE=1 SV=1;>sp|P0CX29|RS23A_YEAST 40S ribosomal protein S23-A OS=Saccharomyces cerevisiae (strain ATCC 204508 / S288c) GN=RPS23A PE=1 SV=1	>sp|P0CX30|RS23B_YEAST 40S ribosomal protein S23-B OS=Saccharomyces cerevisiae (strain ATCC 204508 / S288c) GN=RPS23B PE=1 SV=1;>sp|P0CX29|RS23A_YEAST 40S ribosomal protein S23-A OS=Saccharomyces cerevisiae (strain ATCC 204508 / S288c) GN=RPS23A PE=1 SV=1	0.0617527	0.689681	0.996649	-0.13574	0.50212	0.998393
145440000	171160000	123450000	125990000	181510000	146200000	127240000	110610000	>sp|P10592|HSP72_YEAST Heat shock protein SSA2 OS=Saccharomyces cerevisiae (strain ATCC 204508 / S288c) GN=SSA2 PE=1 SV=3;>sp|P09435|HSP73_YEAST Heat shock protein SSA3 OS=Saccharomyces cerevisiae (strain ATCC 204508 / S288c) GN=SSA3 PE=1 SV=3	>sp|P10592|HSP72_YEAST Heat shock protein SSA2 OS=Saccharomyces cerevisiae (strain ATCC 204508 / S288c) GN=SSA2 PE=1 SV=3	0.0624681	0.748103	0.996649	-0.129423	0.173744	0.998393
40903000	48657000	57182000	55803000	68517000	55472000	37880000	33828000	>sp|P06208|LEU1_YEAST 2-isopropylmalate synthase OS=Saccharomyces cerevisiae (strain ATCC 204508 / S288c) GN=LEU4 PE=1 SV=1;>sp|P06208-2|LEU1_YEAST Isoform Cytoplasmic of 2-isopropylmalate synthase OS=Saccharomyces cerevisiae (strain ATCC 204508 / S288c) GN=LEU4	>sp|P06208|LEU1_YEAST 2-isopropylmalate synthase OS=Saccharomyces cerevisiae (strain ATCC 204508 / S288c) GN=LEU4 PE=1 SV=1;>sp|P06208-2|LEU1_YEAST Isoform Cytoplasmic of 2-isopropylmalate synthase OS=Saccharomyces cerevisiae (strain ATCC 204508 / S288c) GN=LEU4	0.0631746	0.818496	0.996649	-0.139542	0.420194	0.998393
10653000	15167000	11872000	8986300	12135000	10653000	8066900	7143300	>sp|P15624|SYFB_YEAST Phenylalanine--tRNA ligase beta subunit OS=Saccharomyces cerevisiae (strain ATCC 204508 / S288c) GN=FRS1 PE=1 SV=3	>sp|P15624|SYFB_YEAST Phenylalanine--tRNA ligase beta subunit OS=Saccharomyces cerevisiae (strain ATCC 204508 / S288c) GN=FRS1 PE=1 SV=3	0.0638565	0.818157	0.996649	-0.151175	0.417979	0.998393
460650	708100	294490	394630	495460	278600	2402300	1734700	>sp|P38288|TOS1_YEAST Protein TOS1 OS=Saccharomyces cerevisiae (strain ATCC 204508 / S288c) GN=TOS1 PE=1 SV=1	>sp|P38288|TOS1_YEAST Protein TOS1 OS=Saccharomyces cerevisiae (strain ATCC 204508 / S288c) GN=TOS1 PE=1 SV=1	0.0644348	0.943877	0.996649	-0.144323	0.885563	0.998393
101890000	116670000	103430000	76309000	106740000	101180000	84444000	87858000	>sp|P39954|SAHH_YEAST Adenosylhomocysteinase OS=Saccharomyces cerevisiae (strain ATCC 204508 / S288c) GN=SAH1 PE=1 SV=1	>sp|P39954|SAHH_YEAST Adenosylhomocysteinase OS=Saccharomyces cerevisiae (strain ATCC 204508 / S288c) GN=SAH1 PE=1 SV=1	0.0658266	0.68072	0.996649	-0.133219	0.371825	0.998393
1333000	1293100	1721900	2559000	2549600	1913000	2075900	1596200	>sp|P36136|SHB17_YEAST Sedoheptulose 1,7-bisphosphatase OS=Saccharomyces cerevisiae (strain ATCC 204508 / S288c) GN=SHB17 PE=1 SV=1	>sp|P36136|SHB17_YEAST Sedoheptulose 1,7-bisphosphatase OS=Saccharomyces cerevisiae (strain ATCC 204508 / S288c) GN=SHB17 PE=1 SV=1	0.0664484	0.8254	0.996649	-0.149334	0.669099	0.998393
0	537500	408930	537510	796640	789000	774500	581480	>sp|P17064|FCY2_YEAST Purine-cytosine permease FCY2 OS=Saccharomyces cerevisiae (strain ATCC 204508 / S288c) GN=FCY2 PE=1 SV=2	>sp|P17064|FCY2_YEAST Purine-cytosine permease FCY2 OS=Saccharomyces cerevisiae (strain ATCC 204508 / S288c) GN=FCY2 PE=1 SV=2	0.0666045	0.836066	0.996649	-0.175982	0.551862	0.998393
36040000	44927000	52320000	43542000	57383000	47670000	31638000	30442000	>sp|P07806-2|SYV_YEAST Isoform Cytoplasmic of Valine--tRNA ligase, mitochondrial OS=Saccharomyces cerevisiae (strain ATCC 204508 / S288c) GN=VAS1;>sp|P07806|SYV_YEAST Valine--tRNA ligase, mitochondrial OS=Saccharomyces cerevisiae (strain ATCC 204508 / S288c) GN=VAS1 PE=1 SV=2	>sp|P07806-2|SYV_YEAST Isoform Cytoplasmic of Valine--tRNA ligase, mitochondrial OS=Saccharomyces cerevisiae (strain ATCC 204508 / S288c) GN=VAS1;>sp|P07806|SYV_YEAST Valine--tRNA ligase, mitochondrial OS=Saccharomyces cerevisiae (strain ATCC 204508 / S288c) GN=VAS1 PE=1 SV=2	0.067527	0.798846	0.996649	-0.137869	0.377488	0.998393
1332100	1490800	1504200	1151100	2030400	1779700	1630400	1800800	>sp|P22141|PSB4_YEAST Proteasome subunit beta type-4 OS=Saccharomyces cerevisiae (strain ATCC 204508 / S288c) GN=PRE1 PE=1 SV=2	>sp|P22141|PSB4_YEAST Proteasome subunit beta type-4 OS=Saccharomyces cerevisiae (strain ATCC 204508 / S288c) GN=PRE1 PE=1 SV=2	0.0675792	0.744227	0.996649	-0.151969	0.551968	0.998393
1522400	2145900	2979700	3714900	1251100	905000	3520300	2294100	>sp|Q04067|EIF3G_YEAST Eukaryotic translation initiation factor 3 subunit G OS=Saccharomyces cerevisiae (strain ATCC 204508 / S288c) GN=TIF35 PE=1 SV=1	>sp|Q04067|EIF3G_YEAST Eukaryotic translation initiation factor 3 subunit G OS=Saccharomyces cerevisiae (strain ATCC 204508 / S288c) GN=TIF35 PE=1 SV=1	0.0678965	0.907162	0.996649	-0.159071	0.834262	0.998393
61017000	73561000	64489000	62286000	79570000	69992000	57514000	46312000	>sp|P49089|ASNS1_YEAST Asparagine synthetase [glutamine-hydrolyzing] 1 OS=Saccharomyces cerevisiae (strain ATCC 204508 / S288c) GN=ASN1 PE=1 SV=2	>sp|P49089|ASNS1_YEAST Asparagine synthetase [glutamine-hydrolyzing] 1 OS=Saccharomyces cerevisiae (strain ATCC 204508 / S288c) GN=ASN1 PE=1 SV=2	0.0694943	0.714324	0.996649	-0.129874	0.0912709	0.998393
489990	590230	308140	357440	1570400	972270	0	0	>sp|Q06405|ATPK_YEAST ATP synthase subunit f, mitochondrial OS=Saccharomyces cerevisiae (strain ATCC 204508 / S288c) GN=ATP17 PE=1 SV=1	>sp|Q06405|ATPK_YEAST ATP synthase subunit f, mitochondrial OS=Saccharomyces cerevisiae (strain ATCC 204508 / S288c) GN=ATP17 PE=1 SV=1	0.0696877	0.935864	0.996649	-0.0568131	0.916986	0.998393
1463800	1476700	1423100	1305100	1342700	1239800	948120	913860	>sp|P46969|RPE_YEAST Ribulose-phosphate 3-epimerase OS=Saccharomyces cerevisiae (strain ATCC 204508 / S288c) GN=RPE1 PE=1 SV=1	>sp|P46969|RPE_YEAST Ribulose-phosphate 3-epimerase OS=Saccharomyces cerevisiae (strain ATCC 204508 / S288c) GN=RPE1 PE=1 SV=1	0.0700861	0.746077	0.996649	-0.158391	0.53438	0.998393
36649000	41403000	26552000	23818000	24996000	21277000	25185000	23960000	>sp|P04449|RL24A_YEAST 60S ribosomal protein L24-A OS=Saccharomyces cerevisiae (strain ATCC 204508 / S288c) GN=RPL24A PE=1 SV=1	>sp|P04449|RL24A_YEAST 60S ribosomal protein L24-A OS=Saccharomyces cerevisiae (strain ATCC 204508 / S288c) GN=RPL24A PE=1 SV=1	0.0712865	0.787332	0.996649	-0.136168	0.663052	0.998393
8661400	9731900	16113000	12061000	8814600	8695900	8502700	8400200	>sp|P04046|PUR1_YEAST Amidophosphoribosyltransferase OS=Saccharomyces cerevisiae (strain ATCC 204508 / S288c) GN=ADE4 PE=1 SV=2	>sp|P04046|PUR1_YEAST Amidophosphoribosyltransferase OS=Saccharomyces cerevisiae (strain ATCC 204508 / S288c) GN=ADE4 PE=1 SV=2	0.0717029	0.7866	0.996649	-0.149489	0.694091	0.998393
18591000	21676000	22869000	18050000	21831000	20856000	8992700	8384600	>sp|P41338|THIL_YEAST Acetyl-CoA acetyltransferase OS=Saccharomyces cerevisiae (strain ATCC 204508 / S288c) GN=ERG10 PE=1 SV=3	>sp|P41338|THIL_YEAST Acetyl-CoA acetyltransferase OS=Saccharomyces cerevisiae (strain ATCC 204508 / S288c) GN=ERG10 PE=1 SV=3	0.0717071	0.878136	0.996649	-0.144819	0.670449	0.998393
25235000	30803000	19515000	18685000	26930000	22147000	24081000	20520000	>sp|P0C2H8|RL31A_YEAST 60S ribosomal protein L31-A OS=Saccharomyces cerevisiae (strain ATCC 204508 / S288c) GN=RPL31A PE=1 SV=1	>sp|P0C2H8|RL31A_YEAST 60S ribosomal protein L31-A OS=Saccharomyces cerevisiae (strain ATCC 204508 / S288c) GN=RPL31A PE=1 SV=1	0.0720064	0.71241	0.996649	-0.13085	0.474034	0.998393
20863000	23974000	23614000	21259000	27783000	24077000	29862000	27269000	>sp|P35691|TCTP_YEAST Translationally-controlled tumor protein homolog OS=Saccharomyces cerevisiae (strain ATCC 204508 / S288c) GN=TMA19 PE=1 SV=1	>sp|P35691|TCTP_YEAST Translationally-controlled tumor protein homolog OS=Saccharomyces cerevisiae (strain ATCC 204508 / S288c) GN=TMA19 PE=1 SV=1	0.0721601	0.618837	0.996649	-0.130351	0.628062	0.998393
30427000	38564000	32579000	27801000	40635000	34227000	29286000	26303000	>sp|P26637|SYLC_YEAST Leucine--tRNA ligase, cytoplasmic OS=Saccharomyces cerevisiae (strain ATCC 204508 / S288c) GN=CDC60 PE=1 SV=1	>sp|P26637|SYLC_YEAST Leucine--tRNA ligase, cytoplasmic OS=Saccharomyces cerevisiae (strain ATCC 204508 / S288c) GN=CDC60 PE=1 SV=1	0.0723687	0.679327	0.996649	-0.131274	0.117094	0.998393
39798000	43454000	31944000	28590000	39734000	35477000	29424000	27500000	>sp|P0CX85|RL35B_YEAST 60S ribosomal protein L35-B OS=Saccharomyces cerevisiae (strain ATCC 204508 / S288c) GN=RPL35B PE=1 SV=1;>sp|P0CX84|RL35A_YEAST 60S ribosomal protein L35-A OS=Saccharomyces cerevisiae (strain ATCC 204508 / S288c) GN=RPL35A PE=1 SV=1	>sp|P0CX85|RL35B_YEAST 60S ribosomal protein L35-B OS=Saccharomyces cerevisiae (strain ATCC 204508 / S288c) GN=RPL35B PE=1 SV=1;>sp|P0CX84|RL35A_YEAST 60S ribosomal protein L35-A OS=Saccharomyces cerevisiae (strain ATCC 204508 / S288c) GN=RPL35A PE=1 SV=1	0.0735733	0.710354	0.996649	-0.129883	0.332137	0.998393
15513000	17900000	16789000	14398000	19490000	18050000	13359000	11880000	>sp|P33734|HIS5_YEAST Imidazole glycerol phosphate synthase hisHF OS=Saccharomyces cerevisiae (strain ATCC 204508 / S288c) GN=HIS7 PE=1 SV=2	>sp|P33734|HIS5_YEAST Imidazole glycerol phosphate synthase hisHF OS=Saccharomyces cerevisiae (strain ATCC 204508 / S288c) GN=HIS7 PE=1 SV=2	0.0737946	0.701477	0.996649	-0.135748	0.166944	0.998393
14283000	15281000	12997000	11012000	9774100	9895500	3404900	3023000	>sp|Q02326|RL6A_YEAST 60S ribosomal protein L6-A OS=Saccharomyces cerevisiae (strain ATCC 204508 / S288c) GN=RPL6A PE=1 SV=2	>sp|Q02326|RL6A_YEAST 60S ribosomal protein L6-A OS=Saccharomyces cerevisiae (strain ATCC 204508 / S288c) GN=RPL6A PE=1 SV=2	0.0738712	0.919061	0.996649	-0.152934	0.806387	0.998393
20887000	24554000	25266000	21736000	27360000	22959000	15888000	15251000	>sp|P00498|HIS1_YEAST ATP phosphoribosyltransferase OS=Saccharomyces cerevisiae (strain ATCC 204508 / S288c) GN=HIS1 PE=1 SV=1	>sp|P00498|HIS1_YEAST ATP phosphoribosyltransferase OS=Saccharomyces cerevisiae (strain ATCC 204508 / S288c) GN=HIS1 PE=1 SV=1	0.07395	0.760874	0.996649	-0.135944	0.355659	0.998393
583730	432740	647890	672610	547860	0	760910	736610	>sp|P20447|DBP3_YEAST ATP-dependent RNA helicase DBP3 OS=Saccharomyces cerevisiae (strain ATCC 204508 / S288c) GN=DBP3 PE=1 SV=2	>sp|P20447|DBP3_YEAST ATP-dependent RNA helicase DBP3 OS=Saccharomyces cerevisiae (strain ATCC 204508 / S288c) GN=DBP3 PE=1 SV=2	0.0742552	0.76289	0.996649	-0.223689	0.667196	0.998393
7731100	9284200	7893700	10261000	8961700	6068900	6672100	5128200	>sp|P43616|DUG1_YEAST Cys-Gly metallodipeptidase DUG1 OS=Saccharomyces cerevisiae (strain ATCC 204508 / S288c) GN=DUG1 PE=1 SV=1	>sp|P43616|DUG1_YEAST Cys-Gly metallodipeptidase DUG1 OS=Saccharomyces cerevisiae (strain ATCC 204508 / S288c) GN=DUG1 PE=1 SV=1	0.074881	0.779208	0.996649	-0.138946	0.59825	0.998393
5310000	6597100	5484500	4173800	8532700	7889900	7099300	6588600	>sp|P53849|GIS2_YEAST Zinc finger protein GIS2 OS=Saccharomyces cerevisiae (strain ATCC 204508 / S288c) GN=GIS2 PE=1 SV=1	>sp|P53849|GIS2_YEAST Zinc finger protein GIS2 OS=Saccharomyces cerevisiae (strain ATCC 204508 / S288c) GN=GIS2 PE=1 SV=1	0.0753947	0.777055	0.996649	-0.133556	0.573413	0.998393
290370	336610	479690	604490	903040	525920	0	0	>sp|P52490|UBC13_YEAST Ubiquitin-conjugating enzyme E2 13 OS=Saccharomyces cerevisiae (strain ATCC 204508 / S288c) GN=UBC13 PE=1 SV=1	>sp|P52490|UBC13_YEAST Ubiquitin-conjugating enzyme E2 13 OS=Saccharomyces cerevisiae (strain ATCC 204508 / S288c) GN=UBC13 PE=1 SV=1	0.0777149	0.89208	0.996649	-0.063585	0.903016	0.998393
4389500	5862200	4931300	6126900	16205000	10577000	4205800	3129200	>sp|Q04947|RTN1_YEAST Reticulon-like protein 1 OS=Saccharomyces cerevisiae (strain ATCC 204508 / S288c) GN=RTN1 PE=1 SV=1	>sp|Q04947|RTN1_YEAST Reticulon-like protein 1 OS=Saccharomyces cerevisiae (strain ATCC 204508 / S288c) GN=RTN1 PE=1 SV=1	0.07788	0.898866	0.996649	-0.127684	0.755489	0.998393
0	0	43283	40966	86706	81872	52005	49423	>sp|Q03063|DIG1_YEAST Down-regulator of invasive growth 1 OS=Saccharomyces cerevisiae (strain ATCC 204508 / S288c) GN=DIG1 PE=1 SV=1	>sp|Q03063|DIG1_YEAST Down-regulator of invasive growth 1 OS=Saccharomyces cerevisiae (strain ATCC 204508 / S288c) GN=DIG1 PE=1 SV=1	0.0785343	0.861734	0.996649	-0.292856	0.218488	0.998393
4027600	6156800	4408700	2981700	2618300	2615300	2686400	2092200	>sp|Q08985|SAM4_YEAST Homocysteine S-methyltransferase 2 OS=Saccharomyces cerevisiae (strain ATCC 204508 / S288c) GN=SAM4 PE=1 SV=1;>sp|Q04898|YM99_YEAST Putative uncharacterized protein YMR321C OS=Saccharomyces cerevisiae (strain ATCC 204508 / S288c) GN=YMR321C PE=4 SV=1	>sp|Q08985|SAM4_YEAST Homocysteine S-methyltransferase 2 OS=Saccharomyces cerevisiae (strain ATCC 204508 / S288c) GN=SAM4 PE=1 SV=1	0.0785663	0.846651	0.996649	-0.150394	0.726885	0.998393
938240	790580	2660700	2774900	7075600	6751300	2623800	2507500	>sp|P49626|RL4B_YEAST 60S ribosomal protein L4-B OS=Saccharomyces cerevisiae (strain ATCC 204508 / S288c) GN=RPL4B PE=1 SV=2	>sp|P49626|RL4B_YEAST 60S ribosomal protein L4-B OS=Saccharomyces cerevisiae (strain ATCC 204508 / S288c) GN=RPL4B PE=1 SV=2	0.0798777	0.929839	0.996649	-0.12802	0.881264	0.998393
16334000	23344000	31581000	23143000	48617000	37447000	36797000	36549000	>sp|P39015|STM1_YEAST Suppressor protein STM1 OS=Saccharomyces cerevisiae (strain ATCC 204508 / S288c) GN=STM1 PE=1 SV=3	>sp|P39015|STM1_YEAST Suppressor protein STM1 OS=Saccharomyces cerevisiae (strain ATCC 204508 / S288c) GN=STM1 PE=1 SV=3	0.0799186	0.842832	0.996649	-0.11893	0.771598	0.998393
822870	854860	168230	266270	286970	175820	283450	225380	>sp|P32337|IMB3_YEAST Importin subunit beta-3 OS=Saccharomyces cerevisiae (strain ATCC 204508 / S288c) GN=PSE1 PE=1 SV=2	>sp|P32337|IMB3_YEAST Importin subunit beta-3 OS=Saccharomyces cerevisiae (strain ATCC 204508 / S288c) GN=PSE1 PE=1 SV=2	0.0800142	0.912429	0.996649	-0.148148	0.82821	0.998393
1519600	1911400	750620	905010	2295500	1635900	906970	669480	>sp|P39078|TCPD_YEAST T-complex protein 1 subunit delta OS=Saccharomyces cerevisiae (strain ATCC 204508 / S288c) GN=CCT4 PE=1 SV=2	>sp|P39078|TCPD_YEAST T-complex protein 1 subunit delta OS=Saccharomyces cerevisiae (strain ATCC 204508 / S288c) GN=CCT4 PE=1 SV=2	0.0814872	0.878364	0.996649	-0.13415	0.642397	0.998393
2510300	3635400	3376900	3208700	5587200	3959400	2192000	1792000	>sp|P22138|RPA2_YEAST DNA-directed RNA polymerase I subunit RPA135 OS=Saccharomyces cerevisiae (strain ATCC 204508 / S288c) GN=RPA135 PE=1 SV=1	>sp|P22138|RPA2_YEAST DNA-directed RNA polymerase I subunit RPA135 OS=Saccharomyces cerevisiae (strain ATCC 204508 / S288c) GN=RPA135 PE=1 SV=1	0.0817443	0.84288	0.996649	-0.136527	0.560484	0.998393
42597000	56229000	44677000	37104000	57286000	47489000	34410000	30032000	>sp|P09436|SYIC_YEAST Isoleucine--tRNA ligase, cytoplasmic OS=Saccharomyces cerevisiae (strain ATCC 204508 / S288c) GN=ILS1 PE=1 SV=1	>sp|P09436|SYIC_YEAST Isoleucine--tRNA ligase, cytoplasmic OS=Saccharomyces cerevisiae (strain ATCC 204508 / S288c) GN=ILS1 PE=1 SV=1	0.0835779	0.749046	0.996649	-0.119791	0.158594	0.998393
163520	213900	860400	630540	1070300	856500	144060	148470	>sp|P32472|FKBP2_YEAST Peptidyl-prolyl cis-trans isomerase FPR2 OS=Saccharomyces cerevisiae (strain ATCC 204508 / S288c) GN=FPR2 PE=1 SV=1	>sp|P32472|FKBP2_YEAST Peptidyl-prolyl cis-trans isomerase FPR2 OS=Saccharomyces cerevisiae (strain ATCC 204508 / S288c) GN=FPR2 PE=1 SV=1	0.0847347	0.933763	0.996649	-0.15669	0.86658	0.998393
402050	394110	191310	310500	974780	626660	559880	430210	>sp|Q12464|RUVB2_YEAST RuvB-like protein 2 OS=Saccharomyces cerevisiae (strain ATCC 204508 / S288c) GN=RVB2 PE=1 SV=1	>sp|Q12464|RUVB2_YEAST RuvB-like protein 2 OS=Saccharomyces cerevisiae (strain ATCC 204508 / S288c) GN=RVB2 PE=1 SV=1	0.0868915	0.8761	0.996649	-0.122248	0.748533	0.998393
64800000	71211000	73963000	67886000	90818000	75092000	44858000	42188000	>sp|P10664|RL4A_YEAST 60S ribosomal protein L4-A OS=Saccharomyces cerevisiae (strain ATCC 204508 / S288c) GN=RPL4A PE=1 SV=4	>sp|P10664|RL4A_YEAST 60S ribosomal protein L4-A OS=Saccharomyces cerevisiae (strain ATCC 204508 / S288c) GN=RPL4A PE=1 SV=4	0.0876088	0.770771	0.996649	-0.114773	0.440072	0.998393
139060000	160270000	144510000	133170000	190870000	166160000	147570000	125080000	>sp|P37291|GLYC_YEAST Serine hydroxymethyltransferase, cytosolic OS=Saccharomyces cerevisiae (strain ATCC 204508 / S288c) GN=SHM2 PE=1 SV=2	>sp|P37291|GLYC_YEAST Serine hydroxymethyltransferase, cytosolic OS=Saccharomyces cerevisiae (strain ATCC 204508 / S288c) GN=SHM2 PE=1 SV=2	0.0879172	0.564606	0.996649	-0.104703	0.304918	0.998393
5310400	6002000	6382400	5262200	4456200	4261500	5099600	4471000	>sp|Q04344|HNT1_YEAST Hit family protein 1 OS=Saccharomyces cerevisiae (strain ATCC 204508 / S288c) GN=HNT1 PE=1 SV=2	>sp|Q04344|HNT1_YEAST Hit family protein 1 OS=Saccharomyces cerevisiae (strain ATCC 204508 / S288c) GN=HNT1 PE=1 SV=2	0.0890123	0.58809	0.996649	-0.132255	0.67954	0.998393
5202400	5754100	8762800	8171900	8298100	6512600	5635200	5430500	>sp|P10080|SSBP1_YEAST Single-stranded nucleic acid-binding protein OS=Saccharomyces cerevisiae (strain ATCC 204508 / S288c) GN=SBP1 PE=1 SV=2	>sp|P10080|SSBP1_YEAST Single-stranded nucleic acid-binding protein OS=Saccharomyces cerevisiae (strain ATCC 204508 / S288c) GN=SBP1 PE=1 SV=2	0.0895592	0.71234	0.996649	-0.127914	0.656942	0.998393
25444000	29755000	20569000	14487000	24388000	23862000	14640000	14110000	>sp|Q05506|SYRC_YEAST Arginine--tRNA ligase, cytoplasmic OS=Saccharomyces cerevisiae (strain ATCC 204508 / S288c) GN=YDR341C PE=1 SV=1	>sp|Q05506|SYRC_YEAST Arginine--tRNA ligase, cytoplasmic OS=Saccharomyces cerevisiae (strain ATCC 204508 / S288c) GN=YDR341C PE=1 SV=1	0.0911401	0.78733	0.996649	-0.118954	0.575379	0.998393
353430000	398160000	422220000	327840000	442460000	388940000	230030000	232020000	>sp|P00330|ADH1_YEAST Alcohol dehydrogenase 1 OS=Saccharomyces cerevisiae (strain ATCC 204508 / S288c) GN=ADH1 PE=1 SV=5;>sp|P00331|ADH2_YEAST Alcohol dehydrogenase 2 OS=Saccharomyces cerevisiae (strain ATCC 204508 / S288c) GN=ADH2 PE=1 SV=3	>sp|P00330|ADH1_YEAST Alcohol dehydrogenase 1 OS=Saccharomyces cerevisiae (strain ATCC 204508 / S288c) GN=ADH1 PE=1 SV=5	0.0916629	0.754704	0.996649	-0.102809	0.416403	0.998393
434130	608840	778720	704950	705330	665120	814030	527190	>sp|P36049|EBP2_YEAST rRNA-processing protein EBP2 OS=Saccharomyces cerevisiae (strain ATCC 204508 / S288c) GN=EBP2 PE=1 SV=1	>sp|P36049|EBP2_YEAST rRNA-processing protein EBP2 OS=Saccharomyces cerevisiae (strain ATCC 204508 / S288c) GN=EBP2 PE=1 SV=1	0.0917726	0.700961	0.996649	-0.137547	0.688319	0.998393
85625000	108310000	126650000	90353000	129540000	110920000	87314000	87585000	>sp|P14540|ALF_YEAST Fructose-bisphosphate aldolase OS=Saccharomyces cerevisiae (strain ATCC 204508 / S288c) GN=FBA1 PE=1 SV=3	>sp|P14540|ALF_YEAST Fructose-bisphosphate aldolase OS=Saccharomyces cerevisiae (strain ATCC 204508 / S288c) GN=FBA1 PE=1 SV=3	0.0918869	0.638646	0.996649	-0.108186	0.421764	0.998393
6793100	7914800	5632300	4577200	9079200	7149800	5026600	5222500	>sp|Q05016|YM71_YEAST Uncharacterized oxidoreductase YMR226C OS=Saccharomyces cerevisiae (strain ATCC 204508 / S288c) GN=YMR226C PE=1 SV=1	>sp|Q05016|YM71_YEAST Uncharacterized oxidoreductase YMR226C OS=Saccharomyces cerevisiae (strain ATCC 204508 / S288c) GN=YMR226C PE=1 SV=1	0.0920702	0.738506	0.996649	-0.120338	0.327252	0.998393
240920000	275180000	255230000	195580000	292680000	271090000	171940000	164190000	>sp|P05694|METE_YEAST 5-methyltetrahydropteroyltriglutamate--homocysteine methyltransferase OS=Saccharomyces cerevisiae (strain ATCC 204508 / S288c) GN=MET6 PE=1 SV=4	>sp|P05694|METE_YEAST 5-methyltetrahydropteroyltriglutamate--homocysteine methyltransferase OS=Saccharomyces cerevisiae (strain ATCC 204508 / S288c) GN=MET6 PE=1 SV=4	0.0923272	0.71931	0.996649	-0.102495	0.207276	0.998393
494790	792560	597850	399650	793330	625720	950360	870630	>sp|P0CX81|MTCU2_YEAST Copper metallothionein 1-2 OS=Saccharomyces cerevisiae (strain ATCC 204508 / S288c) GN=CUP1-2 PE=1 SV=1;>sp|P0CX80|MTCU1_YEAST Copper metallothionein 1-1 OS=Saccharomyces cerevisiae (strain ATCC 204508 / S288c) GN=CUP1-1 PE=1 SV=1	>sp|P0CX81|MTCU2_YEAST Copper metallothionein 1-2 OS=Saccharomyces cerevisiae (strain ATCC 204508 / S288c) GN=CUP1-2 PE=1 SV=1;>sp|P0CX80|MTCU1_YEAST Copper metallothionein 1-1 OS=Saccharomyces cerevisiae (strain ATCC 204508 / S288c) GN=CUP1-1 PE=1 SV=1	0.0925402	0.786523	0.996649	-0.130992	0.737741	0.998393
0	0	478240	314260	420920	502640	363600	381330	>sp|P39744|NOC2_YEAST Nucleolar complex protein 2 OS=Saccharomyces cerevisiae (strain ATCC 204508 / S288c) GN=NOC2 PE=1 SV=2	>sp|P39744|NOC2_YEAST Nucleolar complex protein 2 OS=Saccharomyces cerevisiae (strain ATCC 204508 / S288c) GN=NOC2 PE=1 SV=2	0.093703	0.701395	0.996649	-0.272322	0.500244	0.998393
7905900	8507800	4553500	4724100	5611700	4465700	2718500	2358400	>sp|P33442|RS3A1_YEAST 40S ribosomal protein S1-A OS=Saccharomyces cerevisiae (strain ATCC 204508 / S288c) GN=RPS1A PE=1 SV=2	>sp|P33442|RS3A1_YEAST 40S ribosomal protein S1-A OS=Saccharomyces cerevisiae (strain ATCC 204508 / S288c) GN=RPS1A PE=1 SV=2	0.0939085	0.856374	0.996649	-0.126902	0.759263	0.998393
862260	1040400	882420	782900	2917100	2112400	1227000	1219900	>sp|P39966|PP2C2_YEAST Protein phosphatase 2C homolog 2 OS=Saccharomyces cerevisiae (strain ATCC 204508 / S288c) GN=PTC2 PE=1 SV=1	>sp|P39966|PP2C2_YEAST Protein phosphatase 2C homolog 2 OS=Saccharomyces cerevisiae (strain ATCC 204508 / S288c) GN=PTC2 PE=1 SV=1	0.0939295	0.859845	0.996649	-0.117796	0.759523	0.998393
1871100	2418300	1218100	1220300	2702600	2347100	1828000	1252300	>sp|P33767|OSTB_YEAST Dolichyl-diphosphooligosaccharide--protein glycosyltransferase subunit WBP1 OS=Saccharomyces cerevisiae (strain ATCC 204508 / S288c) GN=WBP1 PE=1 SV=1	>sp|P33767|OSTB_YEAST Dolichyl-diphosphooligosaccharide--protein glycosyltransferase subunit WBP1 OS=Saccharomyces cerevisiae (strain ATCC 204508 / S288c) GN=WBP1 PE=1 SV=1	0.0941112	0.802794	0.996649	-0.120131	0.491583	0.998393
2073000	2173100	167480	185860	161390	137000	147080	114650	>sp|P40319|ELO3_YEAST Elongation of fatty acids protein 3 OS=Saccharomyces cerevisiae (strain ATCC 204508 / S288c) GN=SUR4 PE=1 SV=1	>sp|P40319|ELO3_YEAST Elongation of fatty acids protein 3 OS=Saccharomyces cerevisiae (strain ATCC 204508 / S288c) GN=SUR4 PE=1 SV=1	0.0943695	0.946884	0.996649	-0.148296	0.913045	0.998393
76284000	96055000	69716000	55547000	105330000	91104000	67423000	59795000	>sp|P13663|DHAS_YEAST Aspartate-semialdehyde dehydrogenase OS=Saccharomyces cerevisiae (strain ATCC 204508 / S288c) GN=HOM2 PE=1 SV=1	>sp|P13663|DHAS_YEAST Aspartate-semialdehyde dehydrogenase OS=Saccharomyces cerevisiae (strain ATCC 204508 / S288c) GN=HOM2 PE=1 SV=1	0.0944617	0.719607	0.996649	-0.10246	0.347072	0.998393
32464000	38346000	43121000	36561000	45917000	38556000	23087000	21125000	>sp|P23542|AATC_YEAST Aspartate aminotransferase, cytoplasmic OS=Saccharomyces cerevisiae (strain ATCC 204508 / S288c) GN=AAT2 PE=1 SV=3	>sp|P23542|AATC_YEAST Aspartate aminotransferase, cytoplasmic OS=Saccharomyces cerevisiae (strain ATCC 204508 / S288c) GN=AAT2 PE=1 SV=3	0.094513	0.770314	0.996649	-0.114289	0.561173	0.998393
63223000	74979000	71960000	59524000	77156000	63651000	52545000	49884000	>sp|P07245|C1TC_YEAST C-1-tetrahydrofolate synthase, cytoplasmic OS=Saccharomyces cerevisiae (strain ATCC 204508 / S288c) GN=ADE3 PE=1 SV=1	>sp|P07245|C1TC_YEAST C-1-tetrahydrofolate synthase, cytoplasmic OS=Saccharomyces cerevisiae (strain ATCC 204508 / S288c) GN=ADE3 PE=1 SV=1	0.0950645	0.600692	0.996649	-0.107602	0.30558	0.998393
22929000	26853000	35009000	29249000	47874000	40796000	19754000	18076000	>sp|P05759|RS27A_YEAST Ubiquitin-40S ribosomal protein S31 OS=Saccharomyces cerevisiae (strain ATCC 204508 / S288c) GN=RPS31 PE=1 SV=3	>sp|P05759|RS27A_YEAST Ubiquitin-40S ribosomal protein S31 OS=Saccharomyces cerevisiae (strain ATCC 204508 / S288c) GN=RPS31 PE=1 SV=3	0.0975782	0.804949	0.996649	-0.109217	0.659534	0.998393
1268700	1654300	3592700	3251300	4031900	3453000	1867000	1408800	>sp|P32495|NHP2_YEAST H/ACA ribonucleoprotein complex subunit 2 OS=Saccharomyces cerevisiae (strain ATCC 204508 / S288c) GN=NHP2 PE=1 SV=2	>sp|P32495|NHP2_YEAST H/ACA ribonucleoprotein complex subunit 2 OS=Saccharomyces cerevisiae (strain ATCC 204508 / S288c) GN=NHP2 PE=1 SV=2	0.0977616	0.855915	0.996649	-0.125843	0.795867	0.998393
3151400	3360700	6280200	5558500	8373500	6662800	4078600	4132400	>sp|Q99258|RIB3_YEAST 3,4-dihydroxy-2-butanone 4-phosphate synthase OS=Saccharomyces cerevisiae (strain ATCC 204508 / S288c) GN=RIB3 PE=1 SV=1	>sp|Q99258|RIB3_YEAST 3,4-dihydroxy-2-butanone 4-phosphate synthase OS=Saccharomyces cerevisiae (strain ATCC 204508 / S288c) GN=RIB3 PE=1 SV=1	0.0985356	0.805949	0.996649	-0.117169	0.750508	0.998393
526750	584890	1570500	1652200	6647000	5323400	1586400	1290200	>sp|Q04013|YHM2_YEAST Mitochondrial DNA replication protein YHM2 OS=Saccharomyces cerevisiae (strain ATCC 204508 / S288c) GN=YHM2 PE=1 SV=1	>sp|Q04013|YHM2_YEAST Mitochondrial DNA replication protein YHM2 OS=Saccharomyces cerevisiae (strain ATCC 204508 / S288c) GN=YHM2 PE=1 SV=1	0.0985765	0.92457	0.996649	-0.108668	0.907743	0.998393
23838000	25618000	26529000	24880000	29038000	25434000	20453000	17564000	>sp|P49090|ASNS2_YEAST Asparagine synthetase [glutamine-hydrolyzing] 2 OS=Saccharomyces cerevisiae (strain ATCC 204508 / S288c) GN=ASN2 PE=1 SV=2	>sp|P49090|ASNS2_YEAST Asparagine synthetase [glutamine-hydrolyzing] 2 OS=Saccharomyces cerevisiae (strain ATCC 204508 / S288c) GN=ASN2 PE=1 SV=2	0.099891	0.580485	0.996649	-0.108117	0.402662	0.998393
16084000	19091000	13729000	14256000	24569000	18343000	19034000	15668000	>sp|P22217|TRX1_YEAST Thioredoxin-1 OS=Saccharomyces cerevisiae (strain ATCC 204508 / S288c) GN=TRX1 PE=1 SV=3	>sp|P22217|TRX1_YEAST Thioredoxin-1 OS=Saccharomyces cerevisiae (strain ATCC 204508 / S288c) GN=TRX1 PE=1 SV=3	0.10019	0.641972	0.996649	-0.101386	0.509171	0.998393
893000	1442000	1350700	1016000	1815900	1313000	923810	796660	>sp|Q03973|HMO1_YEAST High mobility group protein 1 OS=Saccharomyces cerevisiae (strain ATCC 204508 / S288c) GN=HMO1 PE=1 SV=1	>sp|Q03973|HMO1_YEAST High mobility group protein 1 OS=Saccharomyces cerevisiae (strain ATCC 204508 / S288c) GN=HMO1 PE=1 SV=1	0.100229	0.757767	0.996649	-0.126274	0.517701	0.998393
22418000	26589000	36939000	28749000	35228000	31472000	26799000	24574000	>sp|P32471|EF1B_YEAST Elongation factor 1-beta OS=Saccharomyces cerevisiae (strain ATCC 204508 / S288c) GN=EFB1 PE=1 SV=4	>sp|P32471|EF1B_YEAST Elongation factor 1-beta OS=Saccharomyces cerevisiae (strain ATCC 204508 / S288c) GN=EFB1 PE=1 SV=4	0.10079	0.607965	0.996649	-0.107157	0.615568	0.998393
378360000	390090000	405700000	314660000	459420000	409860000	256560000	271610000	>sp|P00925|ENO2_YEAST Enolase 2 OS=Saccharomyces cerevisiae (strain ATCC 204508 / S288c) GN=ENO2 PE=1 SV=2	>sp|P00925|ENO2_YEAST Enolase 2 OS=Saccharomyces cerevisiae (strain ATCC 204508 / S288c) GN=ENO2 PE=1 SV=2	0.101254	0.67254	0.996649	-0.0912557	0.261689	0.998393
5011100	6347400	6052800	4906800	6759600	5799200	5400500	4627300	>sp|P32445|RIM1_YEAST Single-stranded DNA-binding protein RIM1, mitochondrial OS=Saccharomyces cerevisiae (strain ATCC 204508 / S288c) GN=RIM1 PE=1 SV=1	>sp|P32445|RIM1_YEAST Single-stranded DNA-binding protein RIM1, mitochondrial OS=Saccharomyces cerevisiae (strain ATCC 204508 / S288c) GN=RIM1 PE=1 SV=1	0.101447	0.500953	0.996649	-0.114657	0.433121	0.998393
9884700	12322000	16958000	16028000	16620000	12499000	8432800	7174600	>sp|P04456|RL25_YEAST 60S ribosomal protein L25 OS=Saccharomyces cerevisiae (strain ATCC 204508 / S288c) GN=RPL25 PE=1 SV=4	>sp|P04456|RL25_YEAST 60S ribosomal protein L25 OS=Saccharomyces cerevisiae (strain ATCC 204508 / S288c) GN=RPL25 PE=1 SV=4	0.101906	0.783971	0.996649	-0.114325	0.70569	0.998393
15359000	19151000	3201800	2657900	4784600	3676900	950180	900380	>sp|P40185|MMF1_YEAST Protein MMF1, mitochondrial OS=Saccharomyces cerevisiae (strain ATCC 204508 / S288c) GN=MMF1 PE=1 SV=1	>sp|P40185|MMF1_YEAST Protein MMF1, mitochondrial OS=Saccharomyces cerevisiae (strain ATCC 204508 / S288c) GN=MMF1 PE=1 SV=1	0.101959	0.936768	0.996649	-0.127845	0.91111	0.998393
513880	376000	310330	295820	518760	540810	275410	285340	>sp|P40548|SNL1_YEAST HSP70 co-chaperone SNL1 OS=Saccharomyces cerevisiae (strain ATCC 204508 / S288c) GN=SNL1 PE=1 SV=1	>sp|P40548|SNL1_YEAST HSP70 co-chaperone SNL1 OS=Saccharomyces cerevisiae (strain ATCC 204508 / S288c) GN=SNL1 PE=1 SV=1	0.102157	0.760416	0.996649	-0.127288	0.595338	0.998393
27358000	28429000	28570000	22029000	28177000	25464000	16475000	17060000	>sp|P04801|SYTC_YEAST Threonine--tRNA ligase, cytoplasmic OS=Saccharomyces cerevisiae (strain ATCC 204508 / S288c) GN=THS1 PE=1 SV=2	>sp|P04801|SYTC_YEAST Threonine--tRNA ligase, cytoplasmic OS=Saccharomyces cerevisiae (strain ATCC 204508 / S288c) GN=THS1 PE=1 SV=2	0.103854	0.691744	0.996649	-0.107776	0.552626	0.998393
1402100	2373500	1073300	1381300	4320000	2050900	2571300	1862700	>sp|P40106|GPP2_YEAST Glycerol-1-phosphate phosphohydrolase 2 OS=Saccharomyces cerevisiae (strain ATCC 204508 / S288c) GN=HOR2 PE=1 SV=1	>sp|P40106|GPP2_YEAST Glycerol-1-phosphate phosphohydrolase 2 OS=Saccharomyces cerevisiae (strain ATCC 204508 / S288c) GN=HOR2 PE=1 SV=1	0.104119	0.835335	0.996649	-0.100338	0.771907	0.998393
2928700	3187700	982770	1661200	3777700	2812000	4521200	2473500	>sp|P39935|IF4F1_YEAST Eukaryotic initiation factor 4F subunit p150 OS=Saccharomyces cerevisiae (strain ATCC 204508 / S288c) GN=TIF4631 PE=1 SV=2;>sp|P39936|IF4F2_YEAST Eukaryotic initiation factor 4F subunit p130 OS=Saccharomyces cerevisiae (strain ATCC 204508 / S288c) GN=TIF4632 PE=1 SV=1	>sp|P39935|IF4F1_YEAST Eukaryotic initiation factor 4F subunit p150 OS=Saccharomyces cerevisiae (strain ATCC 204508 / S288c) GN=TIF4631 PE=1 SV=2	0.104127	0.851842	0.996649	-0.0947965	0.839951	0.998393
25910000	43709000	28879000	26433000	52380000	31832000	19014000	15152000	>sp|P05748|RL15A_YEAST 60S ribosomal protein L15-A OS=Saccharomyces cerevisiae (strain ATCC 204508 / S288c) GN=RPL15A PE=1 SV=3	>sp|P05748|RL15A_YEAST 60S ribosomal protein L15-A OS=Saccharomyces cerevisiae (strain ATCC 204508 / S288c) GN=RPL15A PE=1 SV=3	0.104838	0.820882	0.996649	-0.100171	0.692266	0.998393
32053000	35978000	38299000	33960000	38013000	31650000	23700000	21339000	>sp|P10659|METK1_YEAST S-adenosylmethionine synthase 1 OS=Saccharomyces cerevisiae (strain ATCC 204508 / S288c) GN=SAM1 PE=1 SV=2	>sp|P10659|METK1_YEAST S-adenosylmethionine synthase 1 OS=Saccharomyces cerevisiae (strain ATCC 204508 / S288c) GN=SAM1 PE=1 SV=2	0.105624	0.668979	0.996649	-0.103492	0.551065	0.998393
6598200	7904200	3550600	3489300	6122600	5044200	5089700	3907400	>sp|P33322|CBF5_YEAST H/ACA ribonucleoprotein complex subunit 4 OS=Saccharomyces cerevisiae (strain ATCC 204508 / S288c) GN=CBF5 PE=1 SV=1	>sp|P33322|CBF5_YEAST H/ACA ribonucleoprotein complex subunit 4 OS=Saccharomyces cerevisiae (strain ATCC 204508 / S288c) GN=CBF5 PE=1 SV=1	0.106367	0.757529	0.996649	-0.104599	0.674297	0.998393
60867000	67687000	61298000	60189000	99762000	73932000	63173000	57868000	>sp|P29311|BMH1_YEAST Protein BMH1 OS=Saccharomyces cerevisiae (strain ATCC 204508 / S288c) GN=BMH1 PE=1 SV=4	>sp|P29311|BMH1_YEAST Protein BMH1 OS=Saccharomyces cerevisiae (strain ATCC 204508 / S288c) GN=BMH1 PE=1 SV=4	0.107989	0.592549	0.996649	-0.087958	0.428003	0.998393
4081300	4247400	2513300	2682200	5629900	4064700	2636400	2436700	>sp|P06780|RHO1_YEAST GTP-binding protein RHO1 OS=Saccharomyces cerevisiae (strain ATCC 204508 / S288c) GN=RHO1 PE=1 SV=3	>sp|P06780|RHO1_YEAST GTP-binding protein RHO1 OS=Saccharomyces cerevisiae (strain ATCC 204508 / S288c) GN=RHO1 PE=1 SV=3	0.108054	0.763848	0.996649	-0.104573	0.486835	0.998393
43844000	47942000	51052000	45026000	82656000	69669000	53568000	48837000	>sp|P05737|RL7A_YEAST 60S ribosomal protein L7-A OS=Saccharomyces cerevisiae (strain ATCC 204508 / S288c) GN=RPL7A PE=1 SV=3	>sp|P05737|RL7A_YEAST 60S ribosomal protein L7-A OS=Saccharomyces cerevisiae (strain ATCC 204508 / S288c) GN=RPL7A PE=1 SV=3	0.108075	0.671365	0.996649	-0.0887892	0.639639	0.998393
2708300	3935100	2852500	2520100	5232900	3542300	3013600	2564700	>sp|P18899|DDR48_YEAST Stress protein DDR48 OS=Saccharomyces cerevisiae (strain ATCC 204508 / S288c) GN=DDR48 PE=1 SV=4	>sp|P18899|DDR48_YEAST Stress protein DDR48 OS=Saccharomyces cerevisiae (strain ATCC 204508 / S288c) GN=DDR48 PE=1 SV=4	0.108839	0.705402	0.996649	-0.105591	0.298381	0.998393
779430	711720	512210	0	612910	0	348050	352600	>sp|P25375|PRTD_YEAST Saccharolysin OS=Saccharomyces cerevisiae (strain ATCC 204508 / S288c) GN=PRD1 PE=1 SV=1	>sp|P25375|PRTD_YEAST Saccharolysin OS=Saccharomyces cerevisiae (strain ATCC 204508 / S288c) GN=PRD1 PE=1 SV=1	0.10886	0.83208	0.996649	-0.161954	0.715972	0.998393
111920000	123890000	105390000	89102000	118700000	104040000	76642000	68952000	>sp|P14126|RL3_YEAST 60S ribosomal protein L3 OS=Saccharomyces cerevisiae (strain ATCC 204508 / S288c) GN=RPL3 PE=1 SV=4	>sp|P14126|RL3_YEAST 60S ribosomal protein L3 OS=Saccharomyces cerevisiae (strain ATCC 204508 / S288c) GN=RPL3 PE=1 SV=4	0.109585	0.647804	0.996649	-0.0906578	0.42366	0.998393
44685000	54395000	48223000	38922000	61205000	51173000	25122000	22563000	>sp|P38011|GBLP_YEAST Guanine nucleotide-binding protein subunit beta-like protein OS=Saccharomyces cerevisiae (strain ATCC 204508 / S288c) GN=ASC1 PE=1 SV=4	>sp|P38011|GBLP_YEAST Guanine nucleotide-binding protein subunit beta-like protein OS=Saccharomyces cerevisiae (strain ATCC 204508 / S288c) GN=ASC1 PE=1 SV=4	0.109678	0.791879	0.996649	-0.097591	0.677992	0.998393
63791	77614	43111	42963	98860	63599	52788	49772	>sp|P14164|ABF1_YEAST ARS-binding factor 1 OS=Saccharomyces cerevisiae (strain ATCC 204508 / S288c) GN=ABF1 PE=1 SV=4	>sp|P14164|ABF1_YEAST ARS-binding factor 1 OS=Saccharomyces cerevisiae (strain ATCC 204508 / S288c) GN=ABF1 PE=1 SV=4	0.110814	0.739125	0.996649	-0.125849	0.311807	0.998393
15514000	18913000	12345000	8994000	12515000	11008000	6962200	6550900	>sp|P05319|RLA2_YEAST 60S acidic ribosomal protein P2-alpha OS=Saccharomyces cerevisiae (strain ATCC 204508 / S288c) GN=RPP2A PE=1 SV=1	>sp|P05319|RLA2_YEAST 60S acidic ribosomal protein P2-alpha OS=Saccharomyces cerevisiae (strain ATCC 204508 / S288c) GN=RPP2A PE=1 SV=1	0.11101	0.793466	0.996649	-0.106872	0.740753	0.998393
2762200	3370100	2444700	1954700	3272500	2753200	2249600	2012200	>sp|P51402|RL37B_YEAST 60S ribosomal protein L37-B OS=Saccharomyces cerevisiae (strain ATCC 204508 / S288c) GN=RPL37B PE=1 SV=2	>sp|P51402|RL37B_YEAST 60S ribosomal protein L37-B OS=Saccharomyces cerevisiae (strain ATCC 204508 / S288c) GN=RPL37B PE=1 SV=2	0.111479	0.633693	0.996649	-0.10854	0.403659	0.998393
1531200	1598900	861080	1151400	2053000	1223600	773320	681530	>sp|Q12377|RPN6_YEAST 26S proteasome regulatory subunit RPN6 OS=Saccharomyces cerevisiae (strain ATCC 204508 / S288c) GN=RPN6 PE=1 SV=3	>sp|Q12377|RPN6_YEAST 26S proteasome regulatory subunit RPN6 OS=Saccharomyces cerevisiae (strain ATCC 204508 / S288c) GN=RPN6 PE=1 SV=3	0.111826	0.800464	0.996649	-0.108388	0.658537	0.998393
276310	261520	77708	173570	245220	159760	337220	179560	>sp|P48362|HGH1_YEAST FAM203 family protein HGH1 OS=Saccharomyces cerevisiae (strain ATCC 204508 / S288c) GN=HGH1 PE=1 SV=2	>sp|P48362|HGH1_YEAST FAM203 family protein HGH1 OS=Saccharomyces cerevisiae (strain ATCC 204508 / S288c) GN=HGH1 PE=1 SV=2	0.111845	0.831113	0.996649	-0.105416	0.812222	0.998393
914200	745010	704850	730070	591020	475030	814800	879470	>sp|P35180|TOM20_YEAST Mitochondrial import receptor subunit TOM20 OS=Saccharomyces cerevisiae (strain ATCC 204508 / S288c) GN=TOM20 PE=1 SV=1	>sp|P35180|TOM20_YEAST Mitochondrial import receptor subunit TOM20 OS=Saccharomyces cerevisiae (strain ATCC 204508 / S288c) GN=TOM20 PE=1 SV=1	0.112383	0.647112	0.996649	-0.116861	0.797295	0.998393
388660	331940	373360	336120	454660	361500	322640	385860	>sp|P38779|CIC1_YEAST Proteasome-interacting protein CIC1 OS=Saccharomyces cerevisiae (strain ATCC 204508 / S288c) GN=CIC1 PE=1 SV=1	>sp|P38779|CIC1_YEAST Proteasome-interacting protein CIC1 OS=Saccharomyces cerevisiae (strain ATCC 204508 / S288c) GN=CIC1 PE=1 SV=1	0.112954	0.358263	0.996649	-0.119025	0.645514	0.998393
367550	518430	291870	250810	564150	402530	394030	332370	>sp|P53839|GOR1_YEAST Glyoxylate reductase 1 OS=Saccharomyces cerevisiae (strain ATCC 204508 / S288c) GN=GOR1 PE=1 SV=1	>sp|P53839|GOR1_YEAST Glyoxylate reductase 1 OS=Saccharomyces cerevisiae (strain ATCC 204508 / S288c) GN=GOR1 PE=1 SV=1	0.113755	0.71419	0.996649	-0.112364	0.486895	0.998393
1040500	1167400	748450	609610	953550	770760	517150	509700	>sp|P40422|RPAB4_YEAST DNA-directed RNA polymerases I, II, and III subunit RPABC4 OS=Saccharomyces cerevisiae (strain ATCC 204508 / S288c) GN=RPC10 PE=1 SV=1	>sp|P40422|RPAB4_YEAST DNA-directed RNA polymerases I, II, and III subunit RPABC4 OS=Saccharomyces cerevisiae (strain ATCC 204508 / S288c) GN=RPC10 PE=1 SV=1	0.11449	0.749929	0.996649	-0.116275	0.66643	0.998393
47263	49249	72849	97830	292300	197540	198490	152730	>sp|P53011|SEH1_YEAST Nucleoporin SEH1 OS=Saccharomyces cerevisiae (strain ATCC 204508 / S288c) GN=SEH1 PE=1 SV=1	>sp|P53011|SEH1_YEAST Nucleoporin SEH1 OS=Saccharomyces cerevisiae (strain ATCC 204508 / S288c) GN=SEH1 PE=1 SV=1	0.114659	0.884031	0.996649	-0.103402	0.887056	0.998393
650830	716330	360630	350010	607430	387530	252620	269590	>sp|P27472|GYS2_YEAST Glycogen [starch] synthase isoform 2 OS=Saccharomyces cerevisiae (strain ATCC 204508 / S288c) GN=GSY2 PE=1 SV=3;>sp|P23337|GYS1_YEAST Glycogen [starch] synthase isoform 1 OS=Saccharomyces cerevisiae (strain ATCC 204508 / S288c) GN=GSY1 PE=1 SV=3	>sp|P27472|GYS2_YEAST Glycogen [starch] synthase isoform 2 OS=Saccharomyces cerevisiae (strain ATCC 204508 / S288c) GN=GSY2 PE=1 SV=3	0.114848	0.802979	0.996649	-0.117356	0.728865	0.998393
3315300	4640800	3366600	2517200	3784000	2736000	2558200	2456600	>sp|Q01532-2|BLH1_YEAST Isoform Cytoplasmic of Cysteine proteinase 1, mitochondrial OS=Saccharomyces cerevisiae (strain ATCC 204508 / S288c) GN=LAP3;>sp|Q01532|BLH1_YEAST Cysteine proteinase 1, mitochondrial OS=Saccharomyces cerevisiae (strain ATCC 204508 / S288c) GN=LAP3 PE=1 SV=3	>sp|Q01532-2|BLH1_YEAST Isoform Cytoplasmic of Cysteine proteinase 1, mitochondrial OS=Saccharomyces cerevisiae (strain ATCC 204508 / S288c) GN=LAP3;>sp|Q01532|BLH1_YEAST Cysteine proteinase 1, mitochondrial OS=Saccharomyces cerevisiae (strain ATCC 204508 / S288c) GN=LAP3 PE=1 SV=3	0.115137	0.657273	0.996649	-0.106931	0.609891	0.998393
1248900	1475100	1778200	1142500	2461500	2571300	1422700	1303800	>sp|P38787|PANE_YEAST 2-dehydropantoate 2-reductase OS=Saccharomyces cerevisiae (strain ATCC 204508 / S288c) GN=PAN5 PE=1 SV=1	>sp|P38787|PANE_YEAST 2-dehydropantoate 2-reductase OS=Saccharomyces cerevisiae (strain ATCC 204508 / S288c) GN=PAN5 PE=1 SV=1	0.115254	0.742366	0.996649	-0.107402	0.680981	0.998393
32934000	38785000	33186000	26237000	34675000	30025000	23529000	21197000	>sp|P08536|MET3_YEAST Sulfate adenylyltransferase OS=Saccharomyces cerevisiae (strain ATCC 204508 / S288c) GN=MET3 PE=1 SV=2	>sp|P08536|MET3_YEAST Sulfate adenylyltransferase OS=Saccharomyces cerevisiae (strain ATCC 204508 / S288c) GN=MET3 PE=1 SV=2	0.115341	0.624653	0.996649	-0.0934707	0.52054	0.998393
8118400	8042500	7243100	6612900	9497300	8975100	5085300	4314400	>sp|P47120|DOHH_YEAST Deoxyhypusine hydroxylase OS=Saccharomyces cerevisiae (strain ATCC 204508 / S288c) GN=LIA1 PE=1 SV=1	>sp|P47120|DOHH_YEAST Deoxyhypusine hydroxylase OS=Saccharomyces cerevisiae (strain ATCC 204508 / S288c) GN=LIA1 PE=1 SV=1	0.115909	0.713856	0.996649	-0.0996902	0.56212	0.998393
630710	939460	2149100	1709800	1957500	1370800	1191800	1041100	>sp|P04161|PUR3_YEAST Phosphoribosylglycinamide formyltransferase OS=Saccharomyces cerevisiae (strain ATCC 204508 / S288c) GN=ADE8 PE=1 SV=1	>sp|P04161|PUR3_YEAST Phosphoribosylglycinamide formyltransferase OS=Saccharomyces cerevisiae (strain ATCC 204508 / S288c) GN=ADE8 PE=1 SV=1	0.116019	0.805277	0.996649	-0.112962	0.819721	0.998393
11440000	13188000	4876800	4687600	9927500	7234000	7602100	6817100	>sp|P37302|APE3_YEAST Aminopeptidase Y OS=Saccharomyces cerevisiae (strain ATCC 204508 / S288c) GN=APE3 PE=1 SV=1	>sp|P37302|APE3_YEAST Aminopeptidase Y OS=Saccharomyces cerevisiae (strain ATCC 204508 / S288c) GN=APE3 PE=1 SV=1	0.116456	0.78617	0.996649	-0.0902161	0.792859	0.998393
280450	338510	223240	412070	498070	282260	1262100	723630	>sp|Q04409|EMI2_YEAST Putative glucokinase-2 OS=Saccharomyces cerevisiae (strain ATCC 204508 / S288c) GN=EMI2 PE=1 SV=1	>sp|Q04409|EMI2_YEAST Putative glucokinase-2 OS=Saccharomyces cerevisiae (strain ATCC 204508 / S288c) GN=EMI2 PE=1 SV=1	0.116519	0.85933	0.996649	-0.0948688	0.895563	0.998393
1890000	2088500	419390	859300	2801100	1577400	2082000	1176900	>sp|Q99297|ODC2_YEAST Mitochondrial 2-oxodicarboxylate carrier 2 OS=Saccharomyces cerevisiae (strain ATCC 204508 / S288c) GN=ODC2 PE=1 SV=1	>sp|Q99297|ODC2_YEAST Mitochondrial 2-oxodicarboxylate carrier 2 OS=Saccharomyces cerevisiae (strain ATCC 204508 / S288c) GN=ODC2 PE=1 SV=1	0.118118	0.866433	0.996649	-0.0800984	0.87961	0.998393
572800	665150	223690	226550	306710	202960	0	0	>sp|P24276|SSD1_YEAST Protein SSD1 OS=Saccharomyces cerevisiae (strain ATCC 204508 / S288c) GN=SSD1 PE=1 SV=1	>sp|P24276|SSD1_YEAST Protein SSD1 OS=Saccharomyces cerevisiae (strain ATCC 204508 / S288c) GN=SSD1 PE=1 SV=1	0.120568	0.867163	0.996649	-0.025326	0.971056	0.998393
46478000	52568000	46648000	43849000	103670000	72828000	51895000	49629000	>sp|P00445|SODC_YEAST Superoxide dismutase [Cu-Zn] OS=Saccharomyces cerevisiae (strain ATCC 204508 / S288c) GN=SOD1 PE=1 SV=2	>sp|P00445|SODC_YEAST Superoxide dismutase [Cu-Zn] OS=Saccharomyces cerevisiae (strain ATCC 204508 / S288c) GN=SOD1 PE=1 SV=2	0.12137	0.716656	0.996649	-0.0725635	0.734678	0.998393
12472000	14646000	13954000	12078000	16654000	13814000	7314400	6194600	>sp|P13188|SYQ_YEAST Glutamine--tRNA ligase OS=Saccharomyces cerevisiae (strain ATCC 204508 / S288c) GN=GLN4 PE=1 SV=2	>sp|P13188|SYQ_YEAST Glutamine--tRNA ligase OS=Saccharomyces cerevisiae (strain ATCC 204508 / S288c) GN=GLN4 PE=1 SV=2	0.121487	0.762235	0.996649	-0.094277	0.70772	0.998393
3024300	3249000	1383500	1891500	4444800	2663000	1527000	1235700	>sp|P51996|YPT32_YEAST GTP-binding protein YPT32/YPT11 OS=Saccharomyces cerevisiae (strain ATCC 204508 / S288c) GN=YPT32 PE=1 SV=3	>sp|P51996|YPT32_YEAST GTP-binding protein YPT32/YPT11 OS=Saccharomyces cerevisiae (strain ATCC 204508 / S288c) GN=YPT32 PE=1 SV=3	0.122459	0.816682	0.996649	-0.0902084	0.763602	0.998393
608700	713560	191750	194580	936420	718310	588390	457610	>sp|P38817|GGA2_YEAST ADP-ribosylation factor-binding protein GGA2 OS=Saccharomyces cerevisiae (strain ATCC 204508 / S288c) GN=GGA2 PE=1 SV=1	>sp|P38817|GGA2_YEAST ADP-ribosylation factor-binding protein GGA2 OS=Saccharomyces cerevisiae (strain ATCC 204508 / S288c) GN=GGA2 PE=1 SV=1	0.123691	0.857443	0.996649	-0.0877901	0.860586	0.998393
42332000	45282000	39576000	35902000	70376000	56776000	51080000	46296000	>sp|P46990|RL17B_YEAST 60S ribosomal protein L17-B OS=Saccharomyces cerevisiae (strain ATCC 204508 / S288c) GN=RPL17B PE=1 SV=2	>sp|P46990|RL17B_YEAST 60S ribosomal protein L17-B OS=Saccharomyces cerevisiae (strain ATCC 204508 / S288c) GN=RPL17B PE=1 SV=2	0.123761	0.609772	0.996649	-0.0722231	0.718972	0.998393
0	0	171810	121690	218260	215510	180110	198820	>sp|Q04951|SCW10_YEAST Probable family 17 glucosidase SCW10 OS=Saccharomyces cerevisiae (strain ATCC 204508 / S288c) GN=SCW10 PE=1 SV=1	>sp|Q04951|SCW10_YEAST Probable family 17 glucosidase SCW10 OS=Saccharomyces cerevisiae (strain ATCC 204508 / S288c) GN=SCW10 PE=1 SV=1	0.124437	0.678086	0.996649	-0.242894	0.517588	0.998393
4835300	5967100	2653400	2416900	5090400	4118300	3256900	2535200	>sp|P37898|AAP1_YEAST Alanine/arginine aminopeptidase OS=Saccharomyces cerevisiae (strain ATCC 204508 / S288c) GN=AAP1 PE=1 SV=2	>sp|P37898|AAP1_YEAST Alanine/arginine aminopeptidase OS=Saccharomyces cerevisiae (strain ATCC 204508 / S288c) GN=AAP1 PE=1 SV=2	0.124597	0.756353	0.996649	-0.0891487	0.710254	0.998393
9735900	10927000	14740000	13816000	20850000	17217000	13290000	10809000	>sp|P28777|AROC_YEAST Chorismate synthase OS=Saccharomyces cerevisiae (strain ATCC 204508 / S288c) GN=ARO2 PE=1 SV=1	>sp|P28777|AROC_YEAST Chorismate synthase OS=Saccharomyces cerevisiae (strain ATCC 204508 / S288c) GN=ARO2 PE=1 SV=1	0.125302	0.666938	0.996649	-0.082508	0.730867	0.998393
336930	887260	663110	1104200	4100800	1311500	985970	496090	>sp|P05626|ATPF_YEAST ATP synthase subunit 4, mitochondrial OS=Saccharomyces cerevisiae (strain ATCC 204508 / S288c) GN=ATP4 PE=1 SV=2	>sp|P05626|ATPF_YEAST ATP synthase subunit 4, mitochondrial OS=Saccharomyces cerevisiae (strain ATCC 204508 / S288c) GN=ATP4 PE=1 SV=2	0.12576	0.883182	0.996649	-0.0824518	0.901912	0.998393
35963000	37689000	56441000	46978000	65252000	58813000	37455000	33593000	>sp|P07281|RS19B_YEAST 40S ribosomal protein S19-B OS=Saccharomyces cerevisiae (strain ATCC 204508 / S288c) GN=RPS19B PE=1 SV=2;>sp|P07280|RS19A_YEAST 40S ribosomal protein S19-A OS=Saccharomyces cerevisiae (strain ATCC 204508 / S288c) GN=RPS19A PE=1 SV=2	>sp|P07281|RS19B_YEAST 40S ribosomal protein S19-B OS=Saccharomyces cerevisiae (strain ATCC 204508 / S288c) GN=RPS19B PE=1 SV=2;>sp|P07280|RS19A_YEAST 40S ribosomal protein S19-A OS=Saccharomyces cerevisiae (strain ATCC 204508 / S288c) GN=RPS19A PE=1 SV=2	0.126003	0.667261	0.996649	-0.0784282	0.717955	0.998393
0	0	328790	297470	636320	526370	346710	356470	>sp|P0CH09|RL402_YEAST Ubiquitin-60S ribosomal protein L40 OS=Saccharomyces cerevisiae (strain ATCC 204508 / S288c) GN=RPL40B PE=1 SV=1;>sp|P0CH08|RL401_YEAST Ubiquitin-60S ribosomal protein L40 OS=Saccharomyces cerevisiae (strain ATCC 204508 / S288c) GN=RPL40A PE=1 SV=1;>sp|P0CG63|UBI4P_YEAST Polyubiquitin OS=Saccharomyces cerevisiae (strain ATCC 204508 / S288c) GN=UBI4 PE=1 SV=1	>sp|P0CH09|RL402_YEAST Ubiquitin-60S ribosomal protein L40 OS=Saccharomyces cerevisiae (strain ATCC 204508 / S288c) GN=RPL40B PE=1 SV=1;>sp|P0CH08|RL401_YEAST Ubiquitin-60S ribosomal protein L40 OS=Saccharomyces cerevisiae (strain ATCC 204508 / S288c) GN=RPL40A PE=1 SV=1;>sp|P0CG63|UBI4P_YEAST Polyubiquitin OS=Saccharomyces cerevisiae (strain ATCC 204508 / S288c) GN=UBI4 PE=1 SV=1	0.126015	0.763004	0.996649	-0.22854	0.24606	0.998393
18076000	20996000	28024000	24774000	39688000	31472000	27579000	23835000	>sp|Q3E757|RL11B_YEAST 60S ribosomal protein L11-B OS=Saccharomyces cerevisiae (strain ATCC 204508 / S288c) GN=RPL11B PE=1 SV=3;>sp|P0C0W9|RL11A_YEAST 60S ribosomal protein L11-A OS=Saccharomyces cerevisiae (strain ATCC 204508 / S288c) GN=RPL11A PE=1 SV=2	>sp|Q3E757|RL11B_YEAST 60S ribosomal protein L11-B OS=Saccharomyces cerevisiae (strain ATCC 204508 / S288c) GN=RPL11B PE=1 SV=3;>sp|P0C0W9|RL11A_YEAST 60S ribosomal protein L11-A OS=Saccharomyces cerevisiae (strain ATCC 204508 / S288c) GN=RPL11A PE=1 SV=2	0.12673	0.646088	0.996649	-0.0762833	0.766719	0.998393
192420	156270	207570	296540	592320	391180	0	0	>sp|Q06287|NEP1_YEAST Ribosomal RNA small subunit methyltransferase NEP1 OS=Saccharomyces cerevisiae (strain ATCC 204508 / S288c) GN=EMG1 PE=1 SV=1	>sp|Q06287|NEP1_YEAST Ribosomal RNA small subunit methyltransferase NEP1 OS=Saccharomyces cerevisiae (strain ATCC 204508 / S288c) GN=EMG1 PE=1 SV=1	0.128044	0.854312	0.996649	-0.00379198	0.994618	0.998393
268000	298160	2049600	2020400	2412100	1744800	779010	686900	>sp|P32771|FADH_YEAST S-(hydroxymethyl)glutathione dehydrogenase OS=Saccharomyces cerevisiae (strain ATCC 204508 / S288c) GN=SFA1 PE=1 SV=1	>sp|P32771|FADH_YEAST S-(hydroxymethyl)glutathione dehydrogenase OS=Saccharomyces cerevisiae (strain ATCC 204508 / S288c) GN=SFA1 PE=1 SV=1	0.128904	0.899039	0.996649	-0.0996888	0.920371	0.998393
16124000	19922000	18880000	15326000	21003000	18086000	14991000	12080000	>sp|P17536|TPM1_YEAST Tropomyosin-1 OS=Saccharomyces cerevisiae (strain ATCC 204508 / S288c) GN=TPM1 PE=1 SV=1	>sp|P17536|TPM1_YEAST Tropomyosin-1 OS=Saccharomyces cerevisiae (strain ATCC 204508 / S288c) GN=TPM1 PE=1 SV=1	0.130731	0.522178	0.996649	-0.0802295	0.44611	0.998393
63636000	65567000	76681000	67169000	99350000	80905000	45594000	43121000	>sp|P25443|RS2_YEAST 40S ribosomal protein S2 OS=Saccharomyces cerevisiae (strain ATCC 204508 / S288c) GN=RPS2 PE=1 SV=3	>sp|P25443|RS2_YEAST 40S ribosomal protein S2 OS=Saccharomyces cerevisiae (strain ATCC 204508 / S288c) GN=RPS2 PE=1 SV=3	0.131173	0.681498	0.996649	-0.0715039	0.661518	0.998393
40211000	46236000	18838000	22243000	52094000	34683000	42151000	32379000	>sp|P36008|EF1G2_YEAST Elongation factor 1-gamma 2 OS=Saccharomyces cerevisiae (strain ATCC 204508 / S288c) GN=TEF4 PE=1 SV=1	>sp|P36008|EF1G2_YEAST Elongation factor 1-gamma 2 OS=Saccharomyces cerevisiae (strain ATCC 204508 / S288c) GN=TEF4 PE=1 SV=1	0.131566	0.745697	0.996649	-0.0600067	0.858931	0.998393
66081000	74056000	57886000	55777000	92287000	70690000	60736000	50833000	>sp|P16861|K6PF1_YEAST 6-phosphofructokinase subunit alpha OS=Saccharomyces cerevisiae (strain ATCC 204508 / S288c) GN=PFK1 PE=1 SV=1	>sp|P16861|K6PF1_YEAST 6-phosphofructokinase subunit alpha OS=Saccharomyces cerevisiae (strain ATCC 204508 / S288c) GN=PFK1 PE=1 SV=1	0.132643	0.533166	0.996649	-0.0646293	0.334224	0.998393
5765800	6619600	2057400	3309600	12030000	6808500	6038400	3993700	>sp|P30624|LCF1_YEAST Long-chain-fatty-acid--CoA ligase 1 OS=Saccharomyces cerevisiae (strain ATCC 204508 / S288c) GN=FAA1 PE=1 SV=1	>sp|P30624|LCF1_YEAST Long-chain-fatty-acid--CoA ligase 1 OS=Saccharomyces cerevisiae (strain ATCC 204508 / S288c) GN=FAA1 PE=1 SV=1	0.133153	0.82796	0.996649	-0.0617299	0.885018	0.998393
9277800	14321000	5553600	9459800	24347000	11095000	21909000	12580000	>sp|Q03178|PIR1_YEAST Cell wall mannoprotein PIR1 OS=Saccharomyces cerevisiae (strain ATCC 204508 / S288c) GN=PIR1 PE=1 SV=1	>sp|Q03178|PIR1_YEAST Cell wall mannoprotein PIR1 OS=Saccharomyces cerevisiae (strain ATCC 204508 / S288c) GN=PIR1 PE=1 SV=1	0.134891	0.806282	0.996649	-0.0542398	0.910841	0.998393
924240	1264700	905340	813860	1167600	859890	977600	741150	>sp|P16603|NCPR_YEAST NADPH--cytochrome P450 reductase OS=Saccharomyces cerevisiae (strain ATCC 204508 / S288c) GN=NCP1 PE=1 SV=3	>sp|P16603|NCPR_YEAST NADPH--cytochrome P450 reductase OS=Saccharomyces cerevisiae (strain ATCC 204508 / S288c) GN=NCP1 PE=1 SV=3	0.135506	0.500129	0.996649	-0.0903712	0.586653	0.998393
75974000	89068000	74794000	59320000	94920000	73230000	63816000	61099000	>sp|P05739|RL6B_YEAST 60S ribosomal protein L6-B OS=Saccharomyces cerevisiae (strain ATCC 204508 / S288c) GN=RPL6B PE=1 SV=4	>sp|P05739|RL6B_YEAST 60S ribosomal protein L6-B OS=Saccharomyces cerevisiae (strain ATCC 204508 / S288c) GN=RPL6B PE=1 SV=4	0.135512	0.478981	0.996649	-0.064762	0.474354	0.998393
7581400	7662100	33887000	30548000	44255000	38055000	31074000	27227000	>sp|P0CX40|RS8B_YEAST 40S ribosomal protein S8-B OS=Saccharomyces cerevisiae (strain ATCC 204508 / S288c) GN=RPS8B PE=1 SV=1;>sp|P0CX39|RS8A_YEAST 40S ribosomal protein S8-A OS=Saccharomyces cerevisiae (strain ATCC 204508 / S288c) GN=RPS8A PE=1 SV=1	>sp|P0CX40|RS8B_YEAST 40S ribosomal protein S8-B OS=Saccharomyces cerevisiae (strain ATCC 204508 / S288c) GN=RPS8B PE=1 SV=1;>sp|P0CX39|RS8A_YEAST 40S ribosomal protein S8-A OS=Saccharomyces cerevisiae (strain ATCC 204508 / S288c) GN=RPS8A PE=1 SV=1	0.135701	0.866571	0.996649	-0.0662279	0.935915	0.998393
176040	198640	114240	99040	232540	201260	197610	160130	>sp|Q06505|IWS1_YEAST Transcription factor SPN1 OS=Saccharomyces cerevisiae (strain ATCC 204508 / S288c) GN=SPN1 PE=1 SV=1	>sp|Q06505|IWS1_YEAST Transcription factor SPN1 OS=Saccharomyces cerevisiae (strain ATCC 204508 / S288c) GN=SPN1 PE=1 SV=1	0.135891	0.689858	0.996649	-0.0933375	0.689384	0.998393
8790000	8802600	5607400	6161900	10422000	9328300	6207900	4323500	>sp|P32481|IF2G_YEAST Eukaryotic translation initiation factor 2 subunit gamma OS=Saccharomyces cerevisiae (strain ATCC 204508 / S288c) GN=GCD11 PE=1 SV=1	>sp|P32481|IF2G_YEAST Eukaryotic translation initiation factor 2 subunit gamma OS=Saccharomyces cerevisiae (strain ATCC 204508 / S288c) GN=GCD11 PE=1 SV=1	0.135935	0.696314	0.996649	-0.0739711	0.638177	0.998393
238120	308210	298020	305280	468910	332370	111650	81235	>sp|P20604|PP11_YEAST Serine/threonine-protein phosphatase PP1-1 OS=Saccharomyces cerevisiae (strain ATCC 204508 / S288c) GN=SIT4 PE=1 SV=1	>sp|P20604|PP11_YEAST Serine/threonine-protein phosphatase PP1-1 OS=Saccharomyces cerevisiae (strain ATCC 204508 / S288c) GN=SIT4 PE=1 SV=1	0.137095	0.840711	0.996649	-0.103536	0.846933	0.998393
2219900	3243400	511280	1149900	5451000	2414400	3944200	1852800	>sp|Q08972|NEW1_YEAST [NU+] prion formation protein 1 OS=Saccharomyces cerevisiae (strain ATCC 204508 / S288c) GN=NEW1 PE=1 SV=1	>sp|Q08972|NEW1_YEAST [NU+] prion formation protein 1 OS=Saccharomyces cerevisiae (strain ATCC 204508 / S288c) GN=NEW1 PE=1 SV=1	0.137137	0.872636	0.996649	-0.0517209	0.939476	0.998393
41216000	47596000	59390000	49616000	52146000	41894000	31778000	28019000	>sp|P15180|SYKC_YEAST Lysine--tRNA ligase, cytoplasmic OS=Saccharomyces cerevisiae (strain ATCC 204508 / S288c) GN=KRS1 PE=1 SV=2	>sp|P15180|SYKC_YEAST Lysine--tRNA ligase, cytoplasmic OS=Saccharomyces cerevisiae (strain ATCC 204508 / S288c) GN=KRS1 PE=1 SV=2	0.137304	0.633571	0.996649	-0.0725497	0.743969	0.998393
445800	601850	0	0	325200	219810	227540	187410	>sp|Q12250|RPN5_YEAST 26S proteasome regulatory subunit RPN5 OS=Saccharomyces cerevisiae (strain ATCC 204508 / S288c) GN=RPN5 PE=1 SV=3	>sp|Q12250|RPN5_YEAST 26S proteasome regulatory subunit RPN5 OS=Saccharomyces cerevisiae (strain ATCC 204508 / S288c) GN=RPN5 PE=1 SV=3	0.137328	0.829305	0.996649	-0.191809	0.735052	0.998393
33161000	40637000	32036000	25021000	36913000	26047000	22780000	23001000	>sp|P38972|PUR4_YEAST Phosphoribosylformylglycinamidine synthase OS=Saccharomyces cerevisiae (strain ATCC 204508 / S288c) GN=ADE6 PE=1 SV=2	>sp|P38972|PUR4_YEAST Phosphoribosylformylglycinamidine synthase OS=Saccharomyces cerevisiae (strain ATCC 204508 / S288c) GN=ADE6 PE=1 SV=2	0.138083	0.5826	0.996649	-0.070491	0.674887	0.998393
14811000	17164000	14760000	12582000	22969000	17825000	17566000	15604000	>sp|P23301|IF5A1_YEAST Eukaryotic translation initiation factor 5A-1 OS=Saccharomyces cerevisiae (strain ATCC 204508 / S288c) GN=HYP2 PE=1 SV=3;>sp|P19211|IF5A2_YEAST Eukaryotic translation initiation factor 5A-2 OS=Saccharomyces cerevisiae (strain ATCC 204508 / S288c) GN=ANB1 PE=1 SV=3	>sp|P23301|IF5A1_YEAST Eukaryotic translation initiation factor 5A-1 OS=Saccharomyces cerevisiae (strain ATCC 204508 / S288c) GN=HYP2 PE=1 SV=3	0.138568	0.488034	0.996649	-0.0664028	0.675588	0.998393
3820600	3509700	1677600	1975900	2008900	1638900	2956700	2274400	>sp|P40054|SERA_YEAST D-3-phosphoglycerate dehydrogenase 1 OS=Saccharomyces cerevisiae (strain ATCC 204508 / S288c) GN=SER3 PE=1 SV=1	>sp|P40054|SERA_YEAST D-3-phosphoglycerate dehydrogenase 1 OS=Saccharomyces cerevisiae (strain ATCC 204508 / S288c) GN=SER3 PE=1 SV=1	0.13963	0.708302	0.996649	-0.0781047	0.859633	0.998393
74345000	78148000	94345000	76347000	134680000	117740000	67718000	61830000	>sp|P05755|RS9B_YEAST 40S ribosomal protein S9-B OS=Saccharomyces cerevisiae (strain ATCC 204508 / S288c) GN=RPS9B PE=1 SV=4	>sp|P05755|RS9B_YEAST 40S ribosomal protein S9-B OS=Saccharomyces cerevisiae (strain ATCC 204508 / S288c) GN=RPS9B PE=1 SV=4	0.139641	0.651998	0.996649	-0.0591592	0.714356	0.998393
61229000	62240000	45944000	41971000	78125000	64937000	41448000	36295000	>sp|P48589|RS12_YEAST 40S ribosomal protein S12 OS=Saccharomyces cerevisiae (strain ATCC 204508 / S288c) GN=RPS12 PE=1 SV=1	>sp|P48589|RS12_YEAST 40S ribosomal protein S12 OS=Saccharomyces cerevisiae (strain ATCC 204508 / S288c) GN=RPS12 PE=1 SV=1	0.141283	0.647278	0.996649	-0.0583891	0.628373	0.998393
17758000	19165000	14464000	12372000	19146000	15279000	18697000	17137000	>sp|P0CX26|RL43B_YEAST 60S ribosomal protein L43-B OS=Saccharomyces cerevisiae (strain ATCC 204508 / S288c) GN=RPL43B PE=1 SV=1;>sp|P0CX25|RL43A_YEAST 60S ribosomal protein L43-A OS=Saccharomyces cerevisiae (strain ATCC 204508 / S288c) GN=RPL43A PE=1 SV=1	>sp|P0CX26|RL43B_YEAST 60S ribosomal protein L43-B OS=Saccharomyces cerevisiae (strain ATCC 204508 / S288c) GN=RPL43B PE=1 SV=1;>sp|P0CX25|RL43A_YEAST 60S ribosomal protein L43-A OS=Saccharomyces cerevisiae (strain ATCC 204508 / S288c) GN=RPL43A PE=1 SV=1	0.141642	0.418993	0.996649	-0.0644809	0.780642	0.998393
10193000	13495000	11537000	9898900	12814000	9045600	8143800	6843200	>sp|P00927|THDH_YEAST Threonine dehydratase, mitochondrial OS=Saccharomyces cerevisiae (strain ATCC 204508 / S288c) GN=ILV1 PE=1 SV=2	>sp|P00927|THDH_YEAST Threonine dehydratase, mitochondrial OS=Saccharomyces cerevisiae (strain ATCC 204508 / S288c) GN=ILV1 PE=1 SV=2	0.142386	0.583744	0.996649	-0.0732448	0.674536	0.998393
23327000	31319000	18161000	16270000	35468000	24597000	18890000	15253000	>sp|P32449|AROG_YEAST Phospho-2-dehydro-3-deoxyheptonate aldolase, tyrosine-inhibited OS=Saccharomyces cerevisiae (strain ATCC 204508 / S288c) GN=ARO4 PE=1 SV=2	>sp|P32449|AROG_YEAST Phospho-2-dehydro-3-deoxyheptonate aldolase, tyrosine-inhibited OS=Saccharomyces cerevisiae (strain ATCC 204508 / S288c) GN=ARO4 PE=1 SV=2	0.142539	0.682405	0.996649	-0.060856	0.674626	0.998393
0	0	1929400	1578400	2111100	1958500	576730	561730	>sp|P32911|SUI1_YEAST Eukaryotic translation initiation factor eIF-1 OS=Saccharomyces cerevisiae (strain ATCC 204508 / S288c) GN=SUI1 PE=1 SV=1	>sp|P32911|SUI1_YEAST Eukaryotic translation initiation factor eIF-1 OS=Saccharomyces cerevisiae (strain ATCC 204508 / S288c) GN=SUI1 PE=1 SV=1	0.145318	0.868048	0.996649	-0.217078	0.762577	0.998393
6580100	6967500	9005400	7252000	11693000	11191000	3843600	3146400	>sp|P41921|GSHR_YEAST Glutathione reductase OS=Saccharomyces cerevisiae (strain ATCC 204508 / S288c) GN=GLR1 PE=1 SV=2	>sp|P41921|GSHR_YEAST Glutathione reductase OS=Saccharomyces cerevisiae (strain ATCC 204508 / S288c) GN=GLR1 PE=1 SV=2	0.145486	0.78682	0.996649	-0.0743317	0.846519	0.998393
3982200	4738300	6237100	5302700	7983200	6922300	4025500	3059000	>sp|P17076|RL8A_YEAST 60S ribosomal protein L8-A OS=Saccharomyces cerevisiae (strain ATCC 204508 / S288c) GN=RPL8A PE=1 SV=4	>sp|P17076|RL8A_YEAST 60S ribosomal protein L8-A OS=Saccharomyces cerevisiae (strain ATCC 204508 / S288c) GN=RPL8A PE=1 SV=4	0.146292	0.688962	0.996649	-0.0720747	0.770686	0.998393
544490	683760	649850	673190	1742000	1363400	1427500	932600	>sp|Q05359|ERP1_YEAST Protein ERP1 OS=Saccharomyces cerevisiae (strain ATCC 204508 / S288c) GN=ERP1 PE=1 SV=1	>sp|Q05359|ERP1_YEAST Protein ERP1 OS=Saccharomyces cerevisiae (strain ATCC 204508 / S288c) GN=ERP1 PE=1 SV=1	0.147051	0.768672	0.996649	-0.0658519	0.8776	0.998393
65708000	75326000	73641000	54698000	67254000	59149000	48707000	43194000	>sp|P23254|TKT1_YEAST Transketolase 1 OS=Saccharomyces cerevisiae (strain ATCC 204508 / S288c) GN=TKL1 PE=1 SV=4	>sp|P23254|TKT1_YEAST Transketolase 1 OS=Saccharomyces cerevisiae (strain ATCC 204508 / S288c) GN=TKL1 PE=1 SV=4	0.147627	0.508447	0.996649	-0.0590299	0.705165	0.998393
68514000	64782000	52695000	51825000	103840000	76940000	50017000	48110000	>sp|P41805|RL10_YEAST 60S ribosomal protein L10 OS=Saccharomyces cerevisiae (strain ATCC 204508 / S288c) GN=RPL10 PE=1 SV=1	>sp|P41805|RL10_YEAST 60S ribosomal protein L10 OS=Saccharomyces cerevisiae (strain ATCC 204508 / S288c) GN=RPL10 PE=1 SV=1	0.148365	0.622587	0.996649	-0.048149	0.717013	0.998393
2121400	3691700	819840	2306700	11422000	4452100	5363500	1862000	>sp|O13547|CCW14_YEAST Covalently-linked cell wall protein 14 OS=Saccharomyces cerevisiae (strain ATCC 204508 / S288c) GN=CCW14 PE=1 SV=1	>sp|O13547|CCW14_YEAST Covalently-linked cell wall protein 14 OS=Saccharomyces cerevisiae (strain ATCC 204508 / S288c) GN=CCW14 PE=1 SV=1	0.148474	0.870627	0.996649	-0.0363746	0.959222	0.998393
6458900	8443400	4718100	5252200	8166300	6267800	5862700	3474600	>sp|Q02196|KAPS_YEAST Adenylyl-sulfate kinase OS=Saccharomyces cerevisiae (strain ATCC 204508 / S288c) GN=MET14 PE=1 SV=1	>sp|Q02196|KAPS_YEAST Adenylyl-sulfate kinase OS=Saccharomyces cerevisiae (strain ATCC 204508 / S288c) GN=MET14 PE=1 SV=1	0.148798	0.65232	0.996649	-0.0628225	0.684689	0.998393
1401400	1833800	302540	343910	1979100	1442600	520190	316920	>sp|P32368|SAC1_YEAST Phosphoinositide phosphatase SAC1 OS=Saccharomyces cerevisiae (strain ATCC 204508 / S288c) GN=SAC1 PE=1 SV=1	>sp|P32368|SAC1_YEAST Phosphoinositide phosphatase SAC1 OS=Saccharomyces cerevisiae (strain ATCC 204508 / S288c) GN=SAC1 PE=1 SV=1	0.149555	0.875693	0.996649	-0.0631837	0.928663	0.998393
9834500	10548000	8201100	6252700	9767600	8466600	6047100	5632300	>sp|Q12074|SPEE_YEAST Spermidine synthase OS=Saccharomyces cerevisiae (strain ATCC 204508 / S288c) GN=SPE3 PE=1 SV=1	>sp|Q12074|SPEE_YEAST Spermidine synthase OS=Saccharomyces cerevisiae (strain ATCC 204508 / S288c) GN=SPE3 PE=1 SV=1	0.149758	0.591097	0.996649	-0.0668465	0.698565	0.998393
103480000	112610000	87006000	78607000	120380000	93445000	80435000	69426000	>sp|P07149|FAS1_YEAST Fatty acid synthase subunit beta OS=Saccharomyces cerevisiae (strain ATCC 204508 / S288c) GN=FAS1 PE=1 SV=2	>sp|P07149|FAS1_YEAST Fatty acid synthase subunit beta OS=Saccharomyces cerevisiae (strain ATCC 204508 / S288c) GN=FAS1 PE=1 SV=2	0.150557	0.479985	0.996649	-0.0474009	0.575136	0.998393
6723600	8259800	1736400	3961900	9847600	4705600	4885300	2397100	>sp|P23641|MPCP_YEAST Mitochondrial phosphate carrier protein OS=Saccharomyces cerevisiae (strain ATCC 204508 / S288c) GN=MIR1 PE=1 SV=1	>sp|P23641|MPCP_YEAST Mitochondrial phosphate carrier protein OS=Saccharomyces cerevisiae (strain ATCC 204508 / S288c) GN=MIR1 PE=1 SV=1	0.151396	0.823867	0.996649	-0.046271	0.923371	0.998393
96208000	109300000	78266000	63429000	66976000	53659000	56274000	50132000	>sp|P06168|ILV5_YEAST Ketol-acid reductoisomerase, mitochondrial OS=Saccharomyces cerevisiae (strain ATCC 204508 / S288c) GN=ILV5 PE=1 SV=1	>sp|P06168|ILV5_YEAST Ketol-acid reductoisomerase, mitochondrial OS=Saccharomyces cerevisiae (strain ATCC 204508 / S288c) GN=ILV5 PE=1 SV=1	0.151435	0.635433	0.996649	-0.0550862	0.856309	0.998393
4194100	2928100	6220500	4735900	3831600	3279100	2336200	3373600	>sp|P53141|MLC1_YEAST Myosin light chain 1 OS=Saccharomyces cerevisiae (strain ATCC 204508 / S288c) GN=MLC1 PE=1 SV=1	>sp|P53141|MLC1_YEAST Myosin light chain 1 OS=Saccharomyces cerevisiae (strain ATCC 204508 / S288c) GN=MLC1 PE=1 SV=1	0.151578	0.658914	0.996649	-0.0782723	0.860454	0.998393
38392000	43440000	47223000	38990000	49603000	39926000	36801000	32081000	>sp|P53090|ARO8_YEAST Aromatic/aminoadipate aminotransferase 1 OS=Saccharomyces cerevisiae (strain ATCC 204508 / S288c) GN=ARO8 PE=1 SV=1	>sp|P53090|ARO8_YEAST Aromatic/aminoadipate aminotransferase 1 OS=Saccharomyces cerevisiae (strain ATCC 204508 / S288c) GN=ARO8 PE=1 SV=1	0.152323	0.322787	0.996649	-0.0538655	0.668012	0.998393
2014600	2223900	3283300	2766100	4994100	3911700	4944500	4438300	>sp|Q12213|RL7B_YEAST 60S ribosomal protein L7-B OS=Saccharomyces cerevisiae (strain ATCC 204508 / S288c) GN=RPL7B PE=1 SV=3	>sp|Q12213|RL7B_YEAST 60S ribosomal protein L7-B OS=Saccharomyces cerevisiae (strain ATCC 204508 / S288c) GN=RPL7B PE=1 SV=3	0.153235	0.704305	0.996649	-0.0586901	0.898103	0.998393
2742700	3268400	5807600	4690700	6494400	5086400	4454600	3859100	>sp|P40302|PSA6_YEAST Proteasome subunit alpha type-6 OS=Saccharomyces cerevisiae (strain ATCC 204508 / S288c) GN=PRE5 PE=1 SV=1	>sp|P40302|PSA6_YEAST Proteasome subunit alpha type-6 OS=Saccharomyces cerevisiae (strain ATCC 204508 / S288c) GN=PRE5 PE=1 SV=1	0.153683	0.639507	0.996649	-0.0646169	0.850605	0.998393
52041000	54247000	48288000	41619000	75904000	63396000	48649000	42190000	>sp|P0CX24|RL20B_YEAST 60S ribosomal protein L20-B OS=Saccharomyces cerevisiae (strain ATCC 204508 / S288c) GN=RPL20B PE=1 SV=1;>sp|P0CX23|RL20A_YEAST 60S ribosomal protein L20-A OS=Saccharomyces cerevisiae (strain ATCC 204508 / S288c) GN=RPL20A PE=1 SV=1	>sp|P0CX24|RL20B_YEAST 60S ribosomal protein L20-B OS=Saccharomyces cerevisiae (strain ATCC 204508 / S288c) GN=RPL20B PE=1 SV=1;>sp|P0CX23|RL20A_YEAST 60S ribosomal protein L20-A OS=Saccharomyces cerevisiae (strain ATCC 204508 / S288c) GN=RPL20A PE=1 SV=1	0.154955	0.496219	0.996649	-0.0443813	0.619478	0.998393
61133000	65956000	63582000	54963000	111480000	88297000	83536000	73521000	>sp|P05743|RL26A_YEAST 60S ribosomal protein L26-A OS=Saccharomyces cerevisiae (strain ATCC 204508 / S288c) GN=RPL26A PE=1 SV=3	>sp|P05743|RL26A_YEAST 60S ribosomal protein L26-A OS=Saccharomyces cerevisiae (strain ATCC 204508 / S288c) GN=RPL26A PE=1 SV=3	0.155299	0.552563	0.996649	-0.0384648	0.871904	0.998393
4179700	5234300	6691700	4959400	7356100	5142500	1725300	1725800	>sp|Q08745|RS10A_YEAST 40S ribosomal protein S10-A OS=Saccharomyces cerevisiae (strain ATCC 204508 / S288c) GN=RPS10A PE=1 SV=1;>sp|P46784|RS10B_YEAST 40S ribosomal protein S10-B OS=Saccharomyces cerevisiae (strain ATCC 204508 / S288c) GN=RPS10B PE=1 SV=1	>sp|Q08745|RS10A_YEAST 40S ribosomal protein S10-A OS=Saccharomyces cerevisiae (strain ATCC 204508 / S288c) GN=RPS10A PE=1 SV=1;>sp|P46784|RS10B_YEAST 40S ribosomal protein S10-B OS=Saccharomyces cerevisiae (strain ATCC 204508 / S288c) GN=RPS10B PE=1 SV=1	0.155916	0.809314	0.996649	-0.0729111	0.886778	0.998393
9112300	10546000	4656200	4584800	5534700	4633300	4301800	2924600	>sp|Q3E792|RS25A_YEAST 40S ribosomal protein S25-A OS=Saccharomyces cerevisiae (strain ATCC 204508 / S288c) GN=RPS25A PE=1 SV=1;>sp|P0C0T4|RS25B_YEAST 40S ribosomal protein S25-B OS=Saccharomyces cerevisiae (strain ATCC 204508 / S288c) GN=RPS25B PE=1 SV=1	>sp|Q3E792|RS25A_YEAST 40S ribosomal protein S25-A OS=Saccharomyces cerevisiae (strain ATCC 204508 / S288c) GN=RPS25A PE=1 SV=1;>sp|P0C0T4|RS25B_YEAST 40S ribosomal protein S25-B OS=Saccharomyces cerevisiae (strain ATCC 204508 / S288c) GN=RPS25B PE=1 SV=1	0.156163	0.743589	0.996649	-0.0627936	0.87506	0.998393
5957800	6152000	8185900	7297900	11315000	8132800	5190900	5087900	>sp|Q04491|SEC13_YEAST Protein transport protein SEC13 OS=Saccharomyces cerevisiae (strain ATCC 204508 / S288c) GN=SEC13 PE=1 SV=1	>sp|Q04491|SEC13_YEAST Protein transport protein SEC13 OS=Saccharomyces cerevisiae (strain ATCC 204508 / S288c) GN=SEC13 PE=1 SV=1	0.156178	0.611048	0.996649	-0.0595645	0.777476	0.998393
5387000	7931300	5501800	3782700	8045100	6096100	4481600	3784200	>sp|P08417|FUMH_YEAST Fumarate hydratase, mitochondrial OS=Saccharomyces cerevisiae (strain ATCC 204508 / S288c) GN=FUM1 PE=1 SV=2	>sp|P08417|FUMH_YEAST Fumarate hydratase, mitochondrial OS=Saccharomyces cerevisiae (strain ATCC 204508 / S288c) GN=FUM1 PE=1 SV=2	0.156665	0.640598	0.996649	-0.0602061	0.69637	0.998393
28856000	36736000	33364000	31393000	56359000	38956000	28558000	22248000	>sp|P04147|PABP_YEAST Polyadenylate-binding protein, cytoplasmic and nuclear OS=Saccharomyces cerevisiae (strain ATCC 204508 / S288c) GN=PAB1 PE=1 SV=4	>sp|P04147|PABP_YEAST Polyadenylate-binding protein, cytoplasmic and nuclear OS=Saccharomyces cerevisiae (strain ATCC 204508 / S288c) GN=PAB1 PE=1 SV=4	0.158136	0.609642	0.996649	-0.0446991	0.692719	0.998393
5870500	7094700	8272100	6764800	10326000	7960800	4395900	3720400	>sp|Q04894|ADH6_YEAST NADP-dependent alcohol dehydrogenase 6 OS=Saccharomyces cerevisiae (strain ATCC 204508 / S288c) GN=ADH6 PE=1 SV=1	>sp|Q04894|ADH6_YEAST NADP-dependent alcohol dehydrogenase 6 OS=Saccharomyces cerevisiae (strain ATCC 204508 / S288c) GN=ADH6 PE=1 SV=1	0.158236	0.680794	0.996649	-0.0609531	0.800536	0.998393
411570	452750	1488300	1492300	1316500	1109300	687840	476060	>sp|P40991|NOP2_YEAST Putative ribosomal RNA methyltransferase Nop2 OS=Saccharomyces cerevisiae (strain ATCC 204508 / S288c) GN=NOP2 PE=1 SV=1	>sp|P40991|NOP2_YEAST Putative ribosomal RNA methyltransferase Nop2 OS=Saccharomyces cerevisiae (strain ATCC 204508 / S288c) GN=NOP2 PE=1 SV=1	0.159135	0.803536	0.996649	-0.0744756	0.907538	0.998393
137530	201040	152320	181070	443880	183120	0	0	>sp|P36139|PET10_YEAST Protein PET10 OS=Saccharomyces cerevisiae (strain ATCC 204508 / S288c) GN=PET10 PE=1 SV=3	>sp|P36139|PET10_YEAST Protein PET10 OS=Saccharomyces cerevisiae (strain ATCC 204508 / S288c) GN=PET10 PE=1 SV=3	0.160067	0.782711	0.996649	0.0269607	0.932561	0.998393
13798000	14172000	8828900	12575000	20862000	13319000	13257000	9102200	>sp|P38708|YHI0_YEAST Putative proline--tRNA ligase YHR020W OS=Saccharomyces cerevisiae (strain ATCC 204508 / S288c) GN=YHR020W PE=1 SV=1	>sp|P38708|YHI0_YEAST Putative proline--tRNA ligase YHR020W OS=Saccharomyces cerevisiae (strain ATCC 204508 / S288c) GN=YHR020W PE=1 SV=1	0.160255	0.601363	0.996649	-0.0416481	0.794977	0.998393
833210	784420	415700	577240	1024500	658650	443830	338520	>sp|P32558|SPT16_YEAST FACT complex subunit SPT16 OS=Saccharomyces cerevisiae (strain ATCC 204508 / S288c) GN=SPT16 PE=1 SV=1	>sp|P32558|SPT16_YEAST FACT complex subunit SPT16 OS=Saccharomyces cerevisiae (strain ATCC 204508 / S288c) GN=SPT16 PE=1 SV=1	0.160382	0.714006	0.996649	-0.0635234	0.783382	0.998393
730930	998060	989690	839660	1358900	1125500	409150	273310	>sp|P34223|UBX1_YEAST UBX domain-containing protein 1 OS=Saccharomyces cerevisiae (strain ATCC 204508 / S288c) GN=SHP1 PE=1 SV=1	>sp|P34223|UBX1_YEAST UBX domain-containing protein 1 OS=Saccharomyces cerevisiae (strain ATCC 204508 / S288c) GN=SHP1 PE=1 SV=1	0.160436	0.796966	0.996649	-0.0741016	0.873837	0.998393
8141000	9087400	7551900	6828700	10168000	6841500	3649300	3442500	>sp|P12695|ODP2_YEAST Dihydrolipoyllysine-residue acetyltransferase component of pyruvate dehydrogenase complex, mitochondrial OS=Saccharomyces cerevisiae (strain ATCC 204508 / S288c) GN=LAT1 PE=1 SV=1	>sp|P12695|ODP2_YEAST Dihydrolipoyllysine-residue acetyltransferase component of pyruvate dehydrogenase complex, mitochondrial OS=Saccharomyces cerevisiae (strain ATCC 204508 / S288c) GN=LAT1 PE=1 SV=1	0.160595	0.726087	0.996649	-0.0594348	0.848756	0.998393
1490000	1856000	503540	1246100	3195900	1969800	1480300	498440	>sp|P53981|YNB0_YEAST Uncharacterized phosphatase YNL010W OS=Saccharomyces cerevisiae (strain ATCC 204508 / S288c) GN=YNL010W PE=1 SV=1	>sp|P53981|YNB0_YEAST Uncharacterized phosphatase YNL010W OS=Saccharomyces cerevisiae (strain ATCC 204508 / S288c) GN=YNL010W PE=1 SV=1	0.161111	0.828974	0.996649	-0.0429017	0.931489	0.998393
32036000	35005000	27985000	24815000	40592000	30752000	33085000	28830000	>sp|P26785|RL16B_YEAST 60S ribosomal protein L16-B OS=Saccharomyces cerevisiae (strain ATCC 204508 / S288c) GN=RPL16B PE=1 SV=3	>sp|P26785|RL16B_YEAST 60S ribosomal protein L16-B OS=Saccharomyces cerevisiae (strain ATCC 204508 / S288c) GN=RPL16B PE=1 SV=3	0.161174	0.328182	0.996649	-0.0411759	0.78372	0.998393
8095400	9834900	7939300	8309800	16057000	12023000	7666900	5138000	>sp|P15646|FBRL_YEAST rRNA 2'-O-methyltransferase fibrillarin OS=Saccharomyces cerevisiae (strain ATCC 204508 / S288c) GN=NOP1 PE=1 SV=1	>sp|P15646|FBRL_YEAST rRNA 2'-O-methyltransferase fibrillarin OS=Saccharomyces cerevisiae (strain ATCC 204508 / S288c) GN=NOP1 PE=1 SV=1	0.162058	0.673808	0.996649	-0.0468428	0.780756	0.998393
170630000	182120000	140090000	100670000	149970000	130260000	108980000	103270000	>sp|P00950|PMG1_YEAST Phosphoglycerate mutase 1 OS=Saccharomyces cerevisiae (strain ATCC 204508 / S288c) GN=GPM1 PE=1 SV=3	>sp|P00950|PMG1_YEAST Phosphoglycerate mutase 1 OS=Saccharomyces cerevisiae (strain ATCC 204508 / S288c) GN=GPM1 PE=1 SV=3	0.165906	0.515902	0.996649	-0.0340414	0.852247	0.998393
3837700	4733900	2173500	2519900	7769900	5063300	2473500	1675500	>sp|P54838|DAK1_YEAST Dihydroxyacetone kinase 1 OS=Saccharomyces cerevisiae (strain ATCC 204508 / S288c) GN=DAK1 PE=1 SV=1	>sp|P54838|DAK1_YEAST Dihydroxyacetone kinase 1 OS=Saccharomyces cerevisiae (strain ATCC 204508 / S288c) GN=DAK1 PE=1 SV=1	0.165912	0.77832	0.996649	-0.0440281	0.897031	0.998393
80970	96788	39332	43919	221090	141870	168030	123650	>sp|P25644|PAT1_YEAST DNA topoisomerase 2-associated protein PAT1 OS=Saccharomyces cerevisiae (strain ATCC 204508 / S288c) GN=PAT1 PE=1 SV=4	>sp|P25644|PAT1_YEAST DNA topoisomerase 2-associated protein PAT1 OS=Saccharomyces cerevisiae (strain ATCC 204508 / S288c) GN=PAT1 PE=1 SV=4	0.166485	0.813549	0.996649	-0.0506717	0.925268	0.998393
47174000	46322000	32372000	37907000	56462000	40266000	32411000	24911000	>sp|P07264|LEUC_YEAST 3-isopropylmalate dehydratase OS=Saccharomyces cerevisiae (strain ATCC 204508 / S288c) GN=LEU1 PE=1 SV=3	>sp|P07264|LEUC_YEAST 3-isopropylmalate dehydratase OS=Saccharomyces cerevisiae (strain ATCC 204508 / S288c) GN=LEU1 PE=1 SV=3	0.166499	0.571689	0.996649	-0.0345914	0.800712	0.998393
440650	556680	221370	271950	1559100	981270	825120	530850	>sp|P33299|PRS7_YEAST 26S protease regulatory subunit 7 homolog OS=Saccharomyces cerevisiae (strain ATCC 204508 / S288c) GN=RPT1 PE=1 SV=1	>sp|P33299|PRS7_YEAST 26S protease regulatory subunit 7 homolog OS=Saccharomyces cerevisiae (strain ATCC 204508 / S288c) GN=RPT1 PE=1 SV=1	0.167549	0.821992	0.996649	-0.0379047	0.945013	0.998393
2505100	2892900	1906800	1439000	2677100	2101800	2103600	1929000	>sp|Q02785|PDR12_YEAST ATP-dependent permease PDR12 OS=Saccharomyces cerevisiae (strain ATCC 204508 / S288c) GN=PDR12 PE=1 SV=1	>sp|Q02785|PDR12_YEAST ATP-dependent permease PDR12 OS=Saccharomyces cerevisiae (strain ATCC 204508 / S288c) GN=PDR12 PE=1 SV=1	0.168123	0.502742	0.996649	-0.0526438	0.790773	0.998393
243390	234590	208620	111690	155380	212090	0	0	>sp|Q05636|RRP45_YEAST Exosome complex component RRP45 OS=Saccharomyces cerevisiae (strain ATCC 204508 / S288c) GN=RRP45 PE=1 SV=1	>sp|Q05636|RRP45_YEAST Exosome complex component RRP45 OS=Saccharomyces cerevisiae (strain ATCC 204508 / S288c) GN=RRP45 PE=1 SV=1	0.168543	0.684408	0.996649	0.0140881	0.979404	0.998393
329910	362430	226780	301150	390170	304420	271370	149410	>sp|P43603|LSB3_YEAST LAS seventeen-binding protein 3 OS=Saccharomyces cerevisiae (strain ATCC 204508 / S288c) GN=LSB3 PE=1 SV=3	>sp|P43603|LSB3_YEAST LAS seventeen-binding protein 3 OS=Saccharomyces cerevisiae (strain ATCC 204508 / S288c) GN=LSB3 PE=1 SV=3	0.168551	0.627879	0.996649	-0.0624784	0.746285	0.998393
62459000	65712000	49666000	45080000	76276000	60837000	51217000	42126000	>sp|P41277|GPP1_YEAST Glycerol-1-phosphate phosphohydrolase 1 OS=Saccharomyces cerevisiae (strain ATCC 204508 / S288c) GN=RHR2 PE=1 SV=3	>sp|P41277|GPP1_YEAST Glycerol-1-phosphate phosphohydrolase 1 OS=Saccharomyces cerevisiae (strain ATCC 204508 / S288c) GN=RHR2 PE=1 SV=3	0.168679	0.459456	0.996649	-0.031061	0.704882	0.998393
19099000	21025000	33124000	28492000	66452000	57642000	24769000	18856000	>sp|P38061|RL32_YEAST 60S ribosomal protein L32 OS=Saccharomyces cerevisiae (strain ATCC 204508 / S288c) GN=RPL32 PE=1 SV=1	>sp|P38061|RL32_YEAST 60S ribosomal protein L32 OS=Saccharomyces cerevisiae (strain ATCC 204508 / S288c) GN=RPL32 PE=1 SV=1	0.169354	0.760639	0.996649	-0.0325328	0.938798	0.998393
1665300	764270	1424400	1396600	2115100	2262600	1299500	1687600	>sp|P09440|C1TM_YEAST C-1-tetrahydrofolate synthase, mitochondrial OS=Saccharomyces cerevisiae (strain ATCC 204508 / S288c) GN=MIS1 PE=1 SV=1	>sp|P09440|C1TM_YEAST C-1-tetrahydrofolate synthase, mitochondrial OS=Saccharomyces cerevisiae (strain ATCC 204508 / S288c) GN=MIS1 PE=1 SV=1	0.169448	0.658648	0.996649	-0.0512621	0.904927	0.998393
0	0	402710	661170	315790	369830	351770	128530	>sp|P53742|NOG2_YEAST Nucleolar GTP-binding protein 2 OS=Saccharomyces cerevisiae (strain ATCC 204508 / S288c) GN=NOG2 PE=1 SV=1	>sp|P53742|NOG2_YEAST Nucleolar GTP-binding protein 2 OS=Saccharomyces cerevisiae (strain ATCC 204508 / S288c) GN=NOG2 PE=1 SV=1	0.169784	0.820047	0.996649	-0.199888	0.794014	0.998393
495520	527350	0	0	2945200	2458600	2269200	1791800	>sp|P53221|RL26B_YEAST 60S ribosomal protein L26-B OS=Saccharomyces cerevisiae (strain ATCC 204508 / S288c) GN=RPL26B PE=1 SV=2	>sp|P53221|RL26B_YEAST 60S ribosomal protein L26-B OS=Saccharomyces cerevisiae (strain ATCC 204508 / S288c) GN=RPL26B PE=1 SV=2	0.170495	0.878828	0.996649	-0.097016	0.930395	0.998393
444790	1000800	768100	581300	773390	573210	972840	480110	>sp|P20434|RPAB1_YEAST DNA-directed RNA polymerases I, II, and III subunit RPABC1 OS=Saccharomyces cerevisiae (strain ATCC 204508 / S288c) GN=RPB5 PE=1 SV=1	>sp|P20434|RPAB1_YEAST DNA-directed RNA polymerases I, II, and III subunit RPABC1 OS=Saccharomyces cerevisiae (strain ATCC 204508 / S288c) GN=RPB5 PE=1 SV=1	0.170756	0.625214	0.996649	-0.0593497	0.866104	0.998393
3503300	4475200	3415800	2018700	3448400	2780000	3737100	3821400	>sp|P37292|GLYM_YEAST Serine hydroxymethyltransferase, mitochondrial OS=Saccharomyces cerevisiae (strain ATCC 204508 / S288c) GN=SHM1 PE=1 SV=2	>sp|P37292|GLYM_YEAST Serine hydroxymethyltransferase, mitochondrial OS=Saccharomyces cerevisiae (strain ATCC 204508 / S288c) GN=SHM1 PE=1 SV=2	0.171055	0.529471	0.996649	-0.049873	0.883902	0.998393
8826700	9122800	7226400	5824700	9627100	7611800	7899900	7437300	>sp|P05318|RLA1_YEAST 60S acidic ribosomal protein P1-alpha OS=Saccharomyces cerevisiae (strain ATCC 204508 / S288c) GN=RPP1A PE=1 SV=4	>sp|P05318|RLA1_YEAST 60S acidic ribosomal protein P1-alpha OS=Saccharomyces cerevisiae (strain ATCC 204508 / S288c) GN=RPP1A PE=1 SV=4	0.172352	0.325209	0.996649	-0.0403769	0.818262	0.998393
2375500	2964900	2249700	3002400	6547800	3766000	3283600	2123700	>sp|P53184|PNC1_YEAST Nicotinamidase OS=Saccharomyces cerevisiae (strain ATCC 204508 / S288c) GN=PNC1 PE=1 SV=1	>sp|P53184|PNC1_YEAST Nicotinamidase OS=Saccharomyces cerevisiae (strain ATCC 204508 / S288c) GN=PNC1 PE=1 SV=1	0.172635	0.675956	0.996649	-0.0363195	0.874918	0.998393
29790000	34295000	14404000	18212000	38529000	25345000	24935000	16103000	>sp|P32835|GSP1_YEAST GTP-binding nuclear protein GSP1/CNR1 OS=Saccharomyces cerevisiae (strain ATCC 204508 / S288c) GN=GSP1 PE=1 SV=1;>sp|P32836|GSP2_YEAST GTP-binding nuclear protein GSP2/CNR2 OS=Saccharomyces cerevisiae (strain ATCC 204508 / S288c) GN=GSP2 PE=1 SV=1	>sp|P32835|GSP1_YEAST GTP-binding nuclear protein GSP1/CNR1 OS=Saccharomyces cerevisiae (strain ATCC 204508 / S288c) GN=GSP1 PE=1 SV=1;>sp|P32836|GSP2_YEAST GTP-binding nuclear protein GSP2/CNR2 OS=Saccharomyces cerevisiae (strain ATCC 204508 / S288c) GN=GSP2 PE=1 SV=1	0.173374	0.670943	0.996649	-0.0238897	0.925863	0.998393
33768000	39164000	37280000	31063000	61342000	44249000	28857000	25577000	>sp|P40825-2|SYA_YEAST Isoform Cytoplasmic of Alanine--tRNA ligase, mitochondrial OS=Saccharomyces cerevisiae (strain ATCC 204508 / S288c) GN=ALA1;>sp|P40825|SYA_YEAST Alanine--tRNA ligase, mitochondrial OS=Saccharomyces cerevisiae (strain ATCC 204508 / S288c) GN=ALA1 PE=1 SV=3	>sp|P40825-2|SYA_YEAST Isoform Cytoplasmic of Alanine--tRNA ligase, mitochondrial OS=Saccharomyces cerevisiae (strain ATCC 204508 / S288c) GN=ALA1;>sp|P40825|SYA_YEAST Alanine--tRNA ligase, mitochondrial OS=Saccharomyces cerevisiae (strain ATCC 204508 / S288c) GN=ALA1 PE=1 SV=3	0.173659	0.575668	0.996649	-0.0299524	0.776992	0.998393
3189700	3898400	3730600	2891900	7643800	6090000	6442400	5254100	>sp|P24000|RL24B_YEAST 60S ribosomal protein L24-B OS=Saccharomyces cerevisiae (strain ATCC 204508 / S288c) GN=RPL24B PE=1 SV=1	>sp|P24000|RL24B_YEAST 60S ribosomal protein L24-B OS=Saccharomyces cerevisiae (strain ATCC 204508 / S288c) GN=RPL24B PE=1 SV=1	0.174983	0.666199	0.996649	-0.0329922	0.929092	0.998393
163950	142010	166300	0	300970	224560	0	0	>sp|Q03880|PKR1_YEAST V-type ATPase assembly factor PKR1 OS=Saccharomyces cerevisiae (strain ATCC 204508 / S288c) GN=PKR1 PE=1 SV=1	>sp|Q03880|PKR1_YEAST V-type ATPase assembly factor PKR1 OS=Saccharomyces cerevisiae (strain ATCC 204508 / S288c) GN=PKR1 PE=1 SV=1	0.175675	0.720488	0.996649	0.171671	0.622088	0.998393
1184900	1022600	555820	847500	1522500	801130	0	0	>sp|P25293|NAP1_YEAST Nucleosome assembly protein OS=Saccharomyces cerevisiae (strain ATCC 204508 / S288c) GN=NAP1 PE=1 SV=2	>sp|P25293|NAP1_YEAST Nucleosome assembly protein OS=Saccharomyces cerevisiae (strain ATCC 204508 / S288c) GN=NAP1 PE=1 SV=2	0.176754	0.714358	0.996649	0.0368704	0.894125	0.998393
4420900	5741500	1277800	1888100	4385200	2288600	3967800	2423400	>sp|P07257|QCR2_YEAST Cytochrome b-c1 complex subunit 2, mitochondrial OS=Saccharomyces cerevisiae (strain ATCC 204508 / S288c) GN=QCR2 PE=1 SV=1	>sp|P07257|QCR2_YEAST Cytochrome b-c1 complex subunit 2, mitochondrial OS=Saccharomyces cerevisiae (strain ATCC 204508 / S288c) GN=QCR2 PE=1 SV=1	0.177281	0.763298	0.996649	-0.0276105	0.953667	0.998393
32422000	39561000	23357000	20191000	25180000	18285000	13843000	11043000	>sp|P34760|TSA1_YEAST Peroxiredoxin TSA1 OS=Saccharomyces cerevisiae (strain ATCC 204508 / S288c) GN=TSA1 PE=1 SV=3	>sp|P34760|TSA1_YEAST Peroxiredoxin TSA1 OS=Saccharomyces cerevisiae (strain ATCC 204508 / S288c) GN=TSA1 PE=1 SV=3	0.17767	0.711462	0.996649	-0.0368719	0.921237	0.998393
2999300	2196500	2108700	2930700	4438100	2879000	1000400	925310	>sp|P39986|ATC6_YEAST Probable cation-transporting ATPase 1 OS=Saccharomyces cerevisiae (strain ATCC 204508 / S288c) GN=SPF1 PE=1 SV=1	>sp|P39986|ATC6_YEAST Probable cation-transporting ATPase 1 OS=Saccharomyces cerevisiae (strain ATCC 204508 / S288c) GN=SPF1 PE=1 SV=1	0.177868	0.777296	0.996649	-0.0447589	0.925202	0.998393
183320	204960	191450	199950	291310	172290	0	0	>sp|P40961|PHB1_YEAST Prohibitin-1 OS=Saccharomyces cerevisiae (strain ATCC 204508 / S288c) GN=PHB1 PE=1 SV=2	>sp|P40961|PHB1_YEAST Prohibitin-1 OS=Saccharomyces cerevisiae (strain ATCC 204508 / S288c) GN=PHB1 PE=1 SV=2	0.178022	0.47669	0.996649	0.0347052	0.884195	0.998393
400280	529070	518400	699720	3693600	2019000	1533800	959260	>sp|Q00245|RHO3_YEAST GTP-binding protein RHO3 OS=Saccharomyces cerevisiae (strain ATCC 204508 / S288c) GN=RHO3 PE=1 SV=2	>sp|Q00245|RHO3_YEAST GTP-binding protein RHO3 OS=Saccharomyces cerevisiae (strain ATCC 204508 / S288c) GN=RHO3 PE=1 SV=2	0.178336	0.840547	0.996649	-0.0231212	0.97557	0.998393
1707500	2859300	3572600	1943500	4186200	3129700	1999600	1780400	>sp|P47096|3HAO_YEAST 3-hydroxyanthranilate 3,4-dioxygenase OS=Saccharomyces cerevisiae (strain ATCC 204508 / S288c) GN=BNA1 PE=1 SV=1	>sp|P47096|3HAO_YEAST 3-hydroxyanthranilate 3,4-dioxygenase OS=Saccharomyces cerevisiae (strain ATCC 204508 / S288c) GN=BNA1 PE=1 SV=1	0.180417	0.646152	0.996649	-0.0454812	0.870946	0.998393
4287100	4501700	6936900	5452300	9467200	8045600	6044000	5223400	>sp|Q01560|NOP3_YEAST Nucleolar protein 3 OS=Saccharomyces cerevisiae (strain ATCC 204508 / S288c) GN=NPL3 PE=1 SV=1	>sp|Q01560|NOP3_YEAST Nucleolar protein 3 OS=Saccharomyces cerevisiae (strain ATCC 204508 / S288c) GN=NPL3 PE=1 SV=1	0.180553	0.565137	0.996649	-0.0339409	0.90383	0.998393
4758000	4938100	6018900	4294800	4989500	4475600	2360500	2152900	>sp|P38205|NCL1_YEAST Multisite-specific tRNA:(cytosine-C(5))-methyltransferase OS=Saccharomyces cerevisiae (strain ATCC 204508 / S288c) GN=NCL1 PE=1 SV=1	>sp|P38205|NCL1_YEAST Multisite-specific tRNA:(cytosine-C(5))-methyltransferase OS=Saccharomyces cerevisiae (strain ATCC 204508 / S288c) GN=NCL1 PE=1 SV=1	0.180733	0.669859	0.996649	-0.0482052	0.89056	0.998393
1833300	1842100	3827900	2842800	2087400	2301800	4510200	3314500	>sp|P28274|URA7_YEAST CTP synthase 1 OS=Saccharomyces cerevisiae (strain ATCC 204508 / S288c) GN=URA7 PE=1 SV=2	>sp|P28274|URA7_YEAST CTP synthase 1 OS=Saccharomyces cerevisiae (strain ATCC 204508 / S288c) GN=URA7 PE=1 SV=2	0.181419	0.640501	0.996649	-0.043496	0.94036	0.998393
6757600	9357600	6452600	6477600	16690000	11638000	8965100	5575700	>sp|P34167|IF4B_YEAST Eukaryotic translation initiation factor 4B OS=Saccharomyces cerevisiae (strain ATCC 204508 / S288c) GN=TIF3 PE=1 SV=1	>sp|P34167|IF4B_YEAST Eukaryotic translation initiation factor 4B OS=Saccharomyces cerevisiae (strain ATCC 204508 / S288c) GN=TIF3 PE=1 SV=1	0.182525	0.662751	0.996649	-0.0224446	0.918244	0.998393
6513100	8820400	4878900	6130300	10843000	6977200	6946300	3820000	>sp|P40024|ARB1_YEAST ABC transporter ATP-binding protein ARB1 OS=Saccharomyces cerevisiae (strain ATCC 204508 / S288c) GN=ARB1 PE=1 SV=1	>sp|P40024|ARB1_YEAST ABC transporter ATP-binding protein ARB1 OS=Saccharomyces cerevisiae (strain ATCC 204508 / S288c) GN=ARB1 PE=1 SV=1	0.182954	0.618322	0.996649	-0.0252987	0.877858	0.998393
4552600	4666200	3165000	4170800	8335400	5458300	4671000	3162500	>sp|P41807|VATH_YEAST V-type proton ATPase subunit H OS=Saccharomyces cerevisiae (strain ATCC 204508 / S288c) GN=VMA13 PE=1 SV=1	>sp|P41807|VATH_YEAST V-type proton ATPase subunit H OS=Saccharomyces cerevisiae (strain ATCC 204508 / S288c) GN=VMA13 PE=1 SV=1	0.184947	0.598792	0.996649	-0.0229777	0.88214	0.998393
3715800	4989800	8962100	6828300	11300000	7211000	8275700	7586500	>sp|P39726|GCSH_YEAST Glycine cleavage system H protein, mitochondrial OS=Saccharomyces cerevisiae (strain ATCC 204508 / S288c) GN=GCV3 PE=1 SV=3	>sp|P39726|GCSH_YEAST Glycine cleavage system H protein, mitochondrial OS=Saccharomyces cerevisiae (strain ATCC 204508 / S288c) GN=GCV3 PE=1 SV=3	0.185125	0.63876	0.996649	-0.028289	0.946537	0.998393
86895000	87783000	61691000	54388000	101170000	76001000	86179000	77076000	>sp|P26321|RL5_YEAST 60S ribosomal protein L5 OS=Saccharomyces cerevisiae (strain ATCC 204508 / S288c) GN=RPL5 PE=1 SV=4	>sp|P26321|RL5_YEAST 60S ribosomal protein L5 OS=Saccharomyces cerevisiae (strain ATCC 204508 / S288c) GN=RPL5 PE=1 SV=4	0.185212	0.413087	0.996649	-0.00986336	0.9653	0.998393
129940000	130880000	90968000	87603000	144500000	107830000	95962000	79191000	>sp|P23248|RS3A2_YEAST 40S ribosomal protein S1-B OS=Saccharomyces cerevisiae (strain ATCC 204508 / S288c) GN=RPS1B PE=1 SV=3	>sp|P23248|RS3A2_YEAST 40S ribosomal protein S1-B OS=Saccharomyces cerevisiae (strain ATCC 204508 / S288c) GN=RPS1B PE=1 SV=3	0.185854	0.448952	0.996649	-0.00992712	0.938537	0.998393
31775000	31534000	28413000	22753000	27747000	23108000	13277000	11975000	>sp|P31373|CYS3_YEAST Cystathionine gamma-lyase OS=Saccharomyces cerevisiae (strain ATCC 204508 / S288c) GN=CYS3 PE=1 SV=2	>sp|P31373|CYS3_YEAST Cystathionine gamma-lyase OS=Saccharomyces cerevisiae (strain ATCC 204508 / S288c) GN=CYS3 PE=1 SV=2	0.18608	0.666817	0.996649	-0.0300051	0.925169	0.998393
4436300	6667300	1699200	3431100	9122500	4856700	4721400	1743500	>sp|P12385|ERF1_YEAST Eukaryotic peptide chain release factor subunit 1 OS=Saccharomyces cerevisiae (strain ATCC 204508 / S288c) GN=SUP45 PE=1 SV=2	>sp|P12385|ERF1_YEAST Eukaryotic peptide chain release factor subunit 1 OS=Saccharomyces cerevisiae (strain ATCC 204508 / S288c) GN=SUP45 PE=1 SV=2	0.18628	0.783779	0.996649	-0.013576	0.976196	0.998393
1409400	1496300	2158500	1612400	3131200	2678400	1674000	1462900	>sp|P46680|AIP1_YEAST Actin-interacting protein 1 OS=Saccharomyces cerevisiae (strain ATCC 204508 / S288c) GN=AIP1 PE=1 SV=1	>sp|P46680|AIP1_YEAST Actin-interacting protein 1 OS=Saccharomyces cerevisiae (strain ATCC 204508 / S288c) GN=AIP1 PE=1 SV=1	0.188578	0.581783	0.996649	-0.03404	0.897163	0.998393
89631	97963	56934	60968	79912	59022	74388	50894	>sp|Q06205|FKBP4_YEAST FK506-binding protein 4 OS=Saccharomyces cerevisiae (strain ATCC 204508 / S288c) GN=FPR4 PE=1 SV=1	>sp|Q06205|FKBP4_YEAST FK506-binding protein 4 OS=Saccharomyces cerevisiae (strain ATCC 204508 / S288c) GN=FPR4 PE=1 SV=1	0.189433	0.47289	0.996649	-0.0521589	0.83107	0.998393
279170	222280	70334	103590	188220	108210	0	0	>sp|P47075|VTC4_YEAST Vacuolar transporter chaperone 4 OS=Saccharomyces cerevisiae (strain ATCC 204508 / S288c) GN=VTC4 PE=1 SV=2	>sp|P47075|VTC4_YEAST Vacuolar transporter chaperone 4 OS=Saccharomyces cerevisiae (strain ATCC 204508 / S288c) GN=VTC4 PE=1 SV=2	0.189587	0.797354	0.996649	0.0582494	0.920005	0.998393
118320000	129710000	103960000	80118000	83818000	87479000	92518000	61847000	>sp|P12709|G6PI_YEAST Glucose-6-phosphate isomerase OS=Saccharomyces cerevisiae (strain ATCC 204508 / S288c) GN=PGI1 PE=1 SV=3	>sp|P12709|G6PI_YEAST Glucose-6-phosphate isomerase OS=Saccharomyces cerevisiae (strain ATCC 204508 / S288c) GN=PGI1 PE=1 SV=3	0.190647	0.467933	0.996649	-0.0137814	0.957398	0.998393
92216000	97040000	85093000	77159000	125380000	91031000	75803000	64295000	>sp|P29453|RL8B_YEAST 60S ribosomal protein L8-B OS=Saccharomyces cerevisiae (strain ATCC 204508 / S288c) GN=RPL8B PE=1 SV=3	>sp|P29453|RL8B_YEAST 60S ribosomal protein L8-B OS=Saccharomyces cerevisiae (strain ATCC 204508 / S288c) GN=RPL8B PE=1 SV=3	0.191767	0.384397	0.996649	-0.00686746	0.855949	0.998393
2153800	2670500	5681800	4130800	3756300	2743700	3887500	3468600	>sp|P00812|ARGI_YEAST Arginase OS=Saccharomyces cerevisiae (strain ATCC 204508 / S288c) GN=CAR1 PE=1 SV=1	>sp|P00812|ARGI_YEAST Arginase OS=Saccharomyces cerevisiae (strain ATCC 204508 / S288c) GN=CAR1 PE=1 SV=1	0.191845	0.575918	0.996649	-0.0342452	0.941662	0.998393
5609200	6136700	7406600	5095700	8835700	7076800	3628400	3530100	>sp|P32454|APE2_YEAST Aminopeptidase 2, mitochondrial OS=Saccharomyces cerevisiae (strain ATCC 204508 / S288c) GN=APE2 PE=1 SV=4	>sp|P32454|APE2_YEAST Aminopeptidase 2, mitochondrial OS=Saccharomyces cerevisiae (strain ATCC 204508 / S288c) GN=APE2 PE=1 SV=4	0.192434	0.606485	0.996649	-0.0294495	0.900675	0.998393
8733800	11681000	2774000	3770600	15788000	7705300	9341400	6167200	>sp|Q00055|GPD1_YEAST Glycerol-3-phosphate dehydrogenase [NAD(+)] 1 OS=Saccharomyces cerevisiae (strain ATCC 204508 / S288c) GN=GPD1 PE=1 SV=4	>sp|Q00055|GPD1_YEAST Glycerol-3-phosphate dehydrogenase [NAD(+)] 1 OS=Saccharomyces cerevisiae (strain ATCC 204508 / S288c) GN=GPD1 PE=1 SV=4	0.192905	0.769227	0.996649	-0.00126311	0.997985	0.998393
1257700	1530900	1014300	924820	826040	885510	1035900	509810	>sp|Q08208|NOP12_YEAST Nucleolar protein 12 OS=Saccharomyces cerevisiae (strain ATCC 204508 / S288c) GN=NOP12 PE=1 SV=1	>sp|Q08208|NOP12_YEAST Nucleolar protein 12 OS=Saccharomyces cerevisiae (strain ATCC 204508 / S288c) GN=NOP12 PE=1 SV=1	0.193051	0.598216	0.996649	-0.0394175	0.915619	0.998393
2215100	2706300	3121000	3232600	11106000	7226600	5572300	3948300	>sp|Q12117|MRH1_YEAST Protein MRH1 OS=Saccharomyces cerevisiae (strain ATCC 204508 / S288c) GN=MRH1 PE=1 SV=1	>sp|Q12117|MRH1_YEAST Protein MRH1 OS=Saccharomyces cerevisiae (strain ATCC 204508 / S288c) GN=MRH1 PE=1 SV=1	0.194339	0.755302	0.996649	-0.00859081	0.986891	0.998393
2276000	2701900	3044100	2625300	5016300	3460700	3215200	2649400	>sp|P17695|GLRX2_YEAST Glutaredoxin-2, mitochondrial OS=Saccharomyces cerevisiae (strain ATCC 204508 / S288c) GN=GRX2 PE=1 SV=3	>sp|P17695|GLRX2_YEAST Glutaredoxin-2, mitochondrial OS=Saccharomyces cerevisiae (strain ATCC 204508 / S288c) GN=GRX2 PE=1 SV=3	0.195216	0.471476	0.996649	-0.0213734	0.915686	0.998393
13013000	16450000	11655000	12217000	28740000	16446000	11653000	8920200	>sp|P32861|UGPA1_YEAST UTP--glucose-1-phosphate uridylyltransferase OS=Saccharomyces cerevisiae (strain ATCC 204508 / S288c) GN=UGP1 PE=1 SV=1	>sp|P32861|UGPA1_YEAST UTP--glucose-1-phosphate uridylyltransferase OS=Saccharomyces cerevisiae (strain ATCC 204508 / S288c) GN=UGP1 PE=1 SV=1	0.1962	0.62288	0.996649	-0.00876218	0.959473	0.998393
23834000	20382000	18577000	15133000	21121000	18806000	16560000	15488000	>sp|Q3E754|RS21B_YEAST 40S ribosomal protein S21-B OS=Saccharomyces cerevisiae (strain ATCC 204508 / S288c) GN=RPS21B PE=1 SV=1	>sp|Q3E754|RS21B_YEAST 40S ribosomal protein S21-B OS=Saccharomyces cerevisiae (strain ATCC 204508 / S288c) GN=RPS21B PE=1 SV=1	0.196395	0.252116	0.996649	-0.0143177	0.932406	0.998393
46525000	55091000	56776000	42373000	53381000	41484000	41544000	35043000	>sp|P38891|BCA1_YEAST Branched-chain-amino-acid aminotransferase, mitochondrial OS=Saccharomyces cerevisiae (strain ATCC 204508 / S288c) GN=BAT1 PE=1 SV=1	>sp|P38891|BCA1_YEAST Branched-chain-amino-acid aminotransferase, mitochondrial OS=Saccharomyces cerevisiae (strain ATCC 204508 / S288c) GN=BAT1 PE=1 SV=1	0.196903	0.286856	0.996649	-0.0113356	0.942146	0.998393
769190	816080	532730	397810	721500	569030	547570	507510	>sp|P14747|PP2B2_YEAST Serine/threonine-protein phosphatase 2B catalytic subunit A2 OS=Saccharomyces cerevisiae (strain ATCC 204508 / S288c) GN=CMP2 PE=1 SV=2	>sp|P14747|PP2B2_YEAST Serine/threonine-protein phosphatase 2B catalytic subunit A2 OS=Saccharomyces cerevisiae (strain ATCC 204508 / S288c) GN=CMP2 PE=1 SV=2	0.197014	0.468556	0.996649	-0.0334245	0.883311	0.998393
139340000	142540000	80183000	107130000	186170000	131080000	140380000	84230000	>sp|P03965|CARB_YEAST Carbamoyl-phosphate synthase arginine-specific large chain OS=Saccharomyces cerevisiae (strain ATCC 204508 / S288c) GN=CPA2 PE=1 SV=1	>sp|P03965|CARB_YEAST Carbamoyl-phosphate synthase arginine-specific large chain OS=Saccharomyces cerevisiae (strain ATCC 204508 / S288c) GN=CPA2 PE=1 SV=1	0.198088	0.540672	0.996649	0.0100208	0.96616	0.998393
174560	222960	0	0	493800	336700	261020	198300	>sp|P36135|UTH1_YEAST Probable secreted beta-glucosidase UTH1 OS=Saccharomyces cerevisiae (strain ATCC 204508 / S288c) GN=UTH1 PE=1 SV=2	>sp|P36135|UTH1_YEAST Probable secreted beta-glucosidase UTH1 OS=Saccharomyces cerevisiae (strain ATCC 204508 / S288c) GN=UTH1 PE=1 SV=2	0.198626	0.708386	0.996649	-0.122647	0.71574	0.998393
1552200	2529700	2756900	2578400	5396300	2804600	2011500	1462000	>sp|P20967|ODO1_YEAST 2-oxoglutarate dehydrogenase, mitochondrial OS=Saccharomyces cerevisiae (strain ATCC 204508 / S288c) GN=KGD1 PE=1 SV=2	>sp|P20967|ODO1_YEAST 2-oxoglutarate dehydrogenase, mitochondrial OS=Saccharomyces cerevisiae (strain ATCC 204508 / S288c) GN=KGD1 PE=1 SV=2	0.199106	0.669333	0.996649	-0.0205287	0.946359	0.998393
438040	498790	229320	225630	285700	241500	296060	179910	>sp|P25555|GBP2_YEAST Single-strand telomeric DNA-binding protein GBP2 OS=Saccharomyces cerevisiae (strain ATCC 204508 / S288c) GN=GBP2 PE=1 SV=1	>sp|P25555|GBP2_YEAST Single-strand telomeric DNA-binding protein GBP2 OS=Saccharomyces cerevisiae (strain ATCC 204508 / S288c) GN=GBP2 PE=1 SV=1	0.199281	0.612313	0.996649	-0.0358063	0.918906	0.998393
8984000	11713000	9986100	10381000	29297000	16825000	15102000	11126000	>sp|Q12363|WTM1_YEAST Transcriptional modulator WTM1 OS=Saccharomyces cerevisiae (strain ATCC 204508 / S288c) GN=WTM1 PE=1 SV=1	>sp|Q12363|WTM1_YEAST Transcriptional modulator WTM1 OS=Saccharomyces cerevisiae (strain ATCC 204508 / S288c) GN=WTM1 PE=1 SV=1	0.20058	0.647308	0.996649	0.000628735	0.998393	0.998393
0	0	39001	51111	66027	47347	58178	40777	>sp|Q06689|YL413_YEAST Cell membrane protein YLR413W OS=Saccharomyces cerevisiae (strain ATCC 204508 / S288c) GN=YLR413W PE=1 SV=1	>sp|Q06689|YL413_YEAST Cell membrane protein YLR413W OS=Saccharomyces cerevisiae (strain ATCC 204508 / S288c) GN=YLR413W PE=1 SV=1	0.200793	0.46372	0.996649	-0.174247	0.484951	0.998393
2096900	3044600	2152000	1305600	2118000	1614300	1175600	1001700	>sp|P53235|EIF2A_YEAST Eukaryotic translation initiation factor 2A OS=Saccharomyces cerevisiae (strain ATCC 204508 / S288c) GN=YGR054W PE=1 SV=1	>sp|P53235|EIF2A_YEAST Eukaryotic translation initiation factor 2A OS=Saccharomyces cerevisiae (strain ATCC 204508 / S288c) GN=YGR054W PE=1 SV=1	0.201428	0.635036	0.996649	-0.0307112	0.925825	0.998393
28567000	26650000	51065000	38850000	56288000	47163000	41311000	39679000	>sp|Q07878|VPS13_YEAST Vacuolar protein sorting-associated protein 13 OS=Saccharomyces cerevisiae (strain ATCC 204508 / S288c) GN=VPS13 PE=1 SV=1	>sp|Q07878|VPS13_YEAST Vacuolar protein sorting-associated protein 13 OS=Saccharomyces cerevisiae (strain ATCC 204508 / S288c) GN=VPS13 PE=1 SV=1	0.201989	0.494317	0.996649	-0.00309431	0.992446	0.998393
323200	0	187430	200930	728060	418980	0	344060	>sp|P32486|KRE6_YEAST Beta-glucan synthesis-associated protein KRE6 OS=Saccharomyces cerevisiae (strain ATCC 204508 / S288c) GN=KRE6 PE=1 SV=2	>sp|P32486|KRE6_YEAST Beta-glucan synthesis-associated protein KRE6 OS=Saccharomyces cerevisiae (strain ATCC 204508 / S288c) GN=KRE6 PE=1 SV=2	0.202201	0.771641	0.996649	-0.156355	0.709063	0.998393
5080000	5472700	882650	1147500	4113800	2599300	4266500	2743800	>sp|Q03690|CLU_YEAST Clustered mitochondria protein 1 OS=Saccharomyces cerevisiae (strain ATCC 204508 / S288c) GN=CLU1 PE=1 SV=1	>sp|Q03690|CLU_YEAST Clustered mitochondria protein 1 OS=Saccharomyces cerevisiae (strain ATCC 204508 / S288c) GN=CLU1 PE=1 SV=1	0.203305	0.794815	0.996649	0.00289671	0.996552	0.998393
3646000	6107600	1548200	2152200	4450000	2669300	1874100	762380	>sp|Q03195|RLI1_YEAST Translation initiation factor RLI1 OS=Saccharomyces cerevisiae (strain ATCC 204508 / S288c) GN=RLI1 PE=1 SV=1	>sp|Q03195|RLI1_YEAST Translation initiation factor RLI1 OS=Saccharomyces cerevisiae (strain ATCC 204508 / S288c) GN=RLI1 PE=1 SV=1	0.203862	0.786209	0.996649	-0.0123787	0.981747	0.998393
10494000	12537000	10525000	8544200	22254000	16724000	18573000	14442000	>sp|P61830|H3_YEAST Histone H3 OS=Saccharomyces cerevisiae (strain ATCC 204508 / S288c) GN=HHT1 PE=1 SV=2	>sp|P61830|H3_YEAST Histone H3 OS=Saccharomyces cerevisiae (strain ATCC 204508 / S288c) GN=HHT1 PE=1 SV=2	0.204814	0.57844	0.996649	0.0029908	0.992679	0.998393
1607000	1704800	1531900	1114000	1299500	1061600	1257100	1129200	>sp|P52286|SKP1_YEAST Suppressor of kinetochore protein 1 OS=Saccharomyces cerevisiae (strain ATCC 204508 / S288c) GN=SKP1 PE=1 SV=2	>sp|P52286|SKP1_YEAST Suppressor of kinetochore protein 1 OS=Saccharomyces cerevisiae (strain ATCC 204508 / S288c) GN=SKP1 PE=1 SV=2	0.205214	0.300393	0.996649	-0.0257545	0.931093	0.998393
150980	135570	111980	160590	255750	215760	266660	137630	>sp|P39727|ERV46_YEAST ER-derived vesicles protein ERV46 OS=Saccharomyces cerevisiae (strain ATCC 204508 / S288c) GN=ERV46 PE=1 SV=2	>sp|P39727|ERV46_YEAST ER-derived vesicles protein ERV46 OS=Saccharomyces cerevisiae (strain ATCC 204508 / S288c) GN=ERV46 PE=1 SV=2	0.208673	0.563287	0.996649	-0.017303	0.952291	0.998393
15656000	22165000	16468000	13038000	35645000	25351000	19006000	13336000	>sp|Q04728|ARGJ_YEAST Arginine biosynthesis bifunctional protein ArgJ, mitochondrial OS=Saccharomyces cerevisiae (strain ATCC 204508 / S288c) GN=ARG7 PE=1 SV=1	>sp|Q04728|ARGJ_YEAST Arginine biosynthesis bifunctional protein ArgJ, mitochondrial OS=Saccharomyces cerevisiae (strain ATCC 204508 / S288c) GN=ARG7 PE=1 SV=1	0.20954	0.590861	0.996649	0.00593867	0.975992	0.998393
0	0	0	282550	456910	442690	367710	356090	>sp|P46992|YJR1_YEAST Cell wall protein YJL171C OS=Saccharomyces cerevisiae (strain ATCC 204508 / S288c) GN=YJL171C PE=1 SV=2	>sp|P46992|YJR1_YEAST Cell wall protein YJL171C OS=Saccharomyces cerevisiae (strain ATCC 204508 / S288c) GN=YJL171C PE=1 SV=2	0.209558	0.491604	0.996649	-0.364227	0.258512	0.998393
892810	911530	2340500	1695500	2507400	2066000	1916200	1753600	>sp|P32469|DPH5_YEAST Diphthine synthase OS=Saccharomyces cerevisiae (strain ATCC 204508 / S288c) GN=DPH5 PE=1 SV=1	>sp|P32469|DPH5_YEAST Diphthine synthase OS=Saccharomyces cerevisiae (strain ATCC 204508 / S288c) GN=DPH5 PE=1 SV=1	0.210612	0.640948	0.996649	-0.0140047	0.977831	0.998393
47577000	52513000	41586000	37227000	68634000	50953000	37072000	28174000	>sp|P32582|CBS_YEAST Cystathionine beta-synthase OS=Saccharomyces cerevisiae (strain ATCC 204508 / S288c) GN=CYS4 PE=1 SV=1	>sp|P32582|CBS_YEAST Cystathionine beta-synthase OS=Saccharomyces cerevisiae (strain ATCC 204508 / S288c) GN=CYS4 PE=1 SV=1	0.210765	0.489628	0.996649	0.00808893	0.924289	0.998393
732190	862590	1082300	853380	1145300	955230	327510	235390	>sp|P38080|AKL1_YEAST Serine/threonine-protein kinase AKL1 OS=Saccharomyces cerevisiae (strain ATCC 204508 / S288c) GN=AKL1 PE=1 SV=1	>sp|P38080|AKL1_YEAST Serine/threonine-protein kinase AKL1 OS=Saccharomyces cerevisiae (strain ATCC 204508 / S288c) GN=AKL1 PE=1 SV=1	0.211169	0.751183	0.996649	-0.0294721	0.957008	0.998393
319240	421220	866980	510490	450310	360860	511450	457140	>sp|P46681|DLD2_YEAST D-lactate dehydrogenase [cytochrome] 2, mitochondrial OS=Saccharomyces cerevisiae (strain ATCC 204508 / S288c) GN=DLD2 PE=1 SV=1	>sp|P46681|DLD2_YEAST D-lactate dehydrogenase [cytochrome] 2, mitochondrial OS=Saccharomyces cerevisiae (strain ATCC 204508 / S288c) GN=DLD2 PE=1 SV=1	0.211405	0.529726	0.996649	-0.0313222	0.950616	0.998393
11963000	14011000	5610200	6431600	13811000	9031500	9861300	6246700	>sp|P06105|SC160_YEAST Protein SCP160 OS=Saccharomyces cerevisiae (strain ATCC 204508 / S288c) GN=SCP160 PE=1 SV=3	>sp|P06105|SC160_YEAST Protein SCP160 OS=Saccharomyces cerevisiae (strain ATCC 204508 / S288c) GN=SCP160 PE=1 SV=3	0.211589	0.610478	0.996649	0.00652875	0.980447	0.998393
59837000	69624000	43533000	42820000	90430000	59639000	61863000	45440000	>sp|P17255|VATA_YEAST V-type proton ATPase catalytic subunit A OS=Saccharomyces cerevisiae (strain ATCC 204508 / S288c) GN=VMA1 PE=1 SV=3	>sp|P17255|VATA_YEAST V-type proton ATPase catalytic subunit A OS=Saccharomyces cerevisiae (strain ATCC 204508 / S288c) GN=VMA1 PE=1 SV=3	0.212734	0.46367	0.996649	0.0170697	0.920884	0.998393
3815900	3690200	2270900	2652000	3467300	2777600	3050500	1863800	>sp|P48570|HOSC_YEAST Homocitrate synthase, cytosolic isozyme OS=Saccharomyces cerevisiae (strain ATCC 204508 / S288c) GN=LYS20 PE=1 SV=1	>sp|P48570|HOSC_YEAST Homocitrate synthase, cytosolic isozyme OS=Saccharomyces cerevisiae (strain ATCC 204508 / S288c) GN=LYS20 PE=1 SV=1	0.21382	0.44153	0.996649	-0.0039638	0.983761	0.998393
29219000	33716000	21354000	24623000	43646000	27522000	31378000	20665000	>sp|P46655|SYEC_YEAST Glutamate--tRNA ligase, cytoplasmic OS=Saccharomyces cerevisiae (strain ATCC 204508 / S288c) GN=GUS1 PE=1 SV=3	>sp|P46655|SYEC_YEAST Glutamate--tRNA ligase, cytoplasmic OS=Saccharomyces cerevisiae (strain ATCC 204508 / S288c) GN=GUS1 PE=1 SV=3	0.21395	0.439013	0.996649	0.0140396	0.926708	0.998393
5433700	7338900	7296600	5726100	9059500	5363800	4739800	4166700	>sp|Q05905|HRI1_YEAST Protein HRI1 OS=Saccharomyces cerevisiae (strain ATCC 204508 / S288c) GN=HRI1 PE=1 SV=1	>sp|Q05905|HRI1_YEAST Protein HRI1 OS=Saccharomyces cerevisiae (strain ATCC 204508 / S288c) GN=HRI1 PE=1 SV=1	0.214535	0.455559	0.996649	-0.00528317	0.975911	0.998393
1014800	1686500	195340	232300	1912300	659990	367730	297120	>sp|P49435|APT1_YEAST Adenine phosphoribosyltransferase 1 OS=Saccharomyces cerevisiae (strain ATCC 204508 / S288c) GN=APT1 PE=1 SV=3	>sp|P49435|APT1_YEAST Adenine phosphoribosyltransferase 1 OS=Saccharomyces cerevisiae (strain ATCC 204508 / S288c) GN=APT1 PE=1 SV=3	0.214889	0.833461	0.996649	0.00257444	0.997327	0.998393
135270000	137330000	94998000	107260000	200680000	136950000	106510000	74932000	>sp|P05030|PMA1_YEAST Plasma membrane ATPase 1 OS=Saccharomyces cerevisiae (strain ATCC 204508 / S288c) GN=PMA1 PE=1 SV=2;>sp|P19657|PMA2_YEAST Plasma membrane ATPase 2 OS=Saccharomyces cerevisiae (strain ATCC 204508 / S288c) GN=PMA2 PE=1 SV=3	>sp|P05030|PMA1_YEAST Plasma membrane ATPase 1 OS=Saccharomyces cerevisiae (strain ATCC 204508 / S288c) GN=PMA1 PE=1 SV=2;>sp|P19657|PMA2_YEAST Plasma membrane ATPase 2 OS=Saccharomyces cerevisiae (strain ATCC 204508 / S288c) GN=PMA2 PE=1 SV=3	0.215409	0.519871	0.996649	0.0228047	0.887319	0.998393
27855000	27586000	25416000	17423000	25406000	21950000	17724000	16627000	>sp|P19414|ACON_YEAST Aconitate hydratase, mitochondrial OS=Saccharomyces cerevisiae (strain ATCC 204508 / S288c) GN=ACO1 PE=1 SV=2	>sp|P19414|ACON_YEAST Aconitate hydratase, mitochondrial OS=Saccharomyces cerevisiae (strain ATCC 204508 / S288c) GN=ACO1 PE=1 SV=2	0.215467	0.368584	0.996649	0.00205953	0.990861	0.998393
408270	499740	797690	421600	1229600	1213900	0	0	>sp|P20435|RPAB2_YEAST DNA-directed RNA polymerases I, II, and III subunit RPABC2 OS=Saccharomyces cerevisiae (strain ATCC 204508 / S288c) GN=RPO26 PE=1 SV=1	>sp|P20435|RPAB2_YEAST DNA-directed RNA polymerases I, II, and III subunit RPABC2 OS=Saccharomyces cerevisiae (strain ATCC 204508 / S288c) GN=RPO26 PE=1 SV=1	0.215613	0.760868	0.996649	0.0644185	0.912881	0.998393
6171100	5913400	6152700	5352000	15727000	11855000	4997100	4372700	>sp|P05740|RL17A_YEAST 60S ribosomal protein L17-A OS=Saccharomyces cerevisiae (strain ATCC 204508 / S288c) GN=RPL17A PE=1 SV=4	>sp|P05740|RL17A_YEAST 60S ribosomal protein L17-A OS=Saccharomyces cerevisiae (strain ATCC 204508 / S288c) GN=RPL17A PE=1 SV=4	0.215749	0.67165	0.996649	0.0054411	0.986432	0.998393
107350000	124940000	73230000	79322000	179610000	112950000	102570000	70989000	>sp|P32324|EF2_YEAST Elongation factor 2 OS=Saccharomyces cerevisiae (strain ATCC 204508 / S288c) GN=EFT1 PE=1 SV=1	>sp|P32324|EF2_YEAST Elongation factor 2 OS=Saccharomyces cerevisiae (strain ATCC 204508 / S288c) GN=EFT1 PE=1 SV=1	0.216481	0.537967	0.996649	0.0255742	0.898096	0.998393
7014300	7180100	4077600	4082000	10336000	7561300	4593900	3362100	>sp|P22803|TRX2_YEAST Thioredoxin-2 OS=Saccharomyces cerevisiae (strain ATCC 204508 / S288c) GN=TRX2 PE=1 SV=3	>sp|P22803|TRX2_YEAST Thioredoxin-2 OS=Saccharomyces cerevisiae (strain ATCC 204508 / S288c) GN=TRX2 PE=1 SV=3	0.216517	0.62728	0.996649	0.00588792	0.978475	0.998393
1251500	1099500	955720	1113600	2036000	1394800	1340700	1046800	>sp|P43535|GCN20_YEAST Protein GCN20 OS=Saccharomyces cerevisiae (strain ATCC 204508 / S288c) GN=GCN20 PE=1 SV=1	>sp|P43535|GCN20_YEAST Protein GCN20 OS=Saccharomyces cerevisiae (strain ATCC 204508 / S288c) GN=GCN20 PE=1 SV=1	0.21723	0.407334	0.996649	-0.00123122	0.993407	0.998393
2551800	2099500	586600	846310	1728200	1030700	1090400	841300	>sp|Q01939|PRS8_YEAST 26S protease regulatory subunit 8 homolog OS=Saccharomyces cerevisiae (strain ATCC 204508 / S288c) GN=RPT6 PE=1 SV=4	>sp|Q01939|PRS8_YEAST 26S protease regulatory subunit 8 homolog OS=Saccharomyces cerevisiae (strain ATCC 204508 / S288c) GN=RPT6 PE=1 SV=4	0.218118	0.706823	0.996649	0.00176142	0.996857	0.998393
9460200	8767500	9585200	8256100	16291000	11659000	7935000	7580600	>sp|P00958|SYMC_YEAST Methionine--tRNA ligase, cytoplasmic OS=Saccharomyces cerevisiae (strain ATCC 204508 / S288c) GN=MES1 PE=1 SV=4	>sp|P00958|SYMC_YEAST Methionine--tRNA ligase, cytoplasmic OS=Saccharomyces cerevisiae (strain ATCC 204508 / S288c) GN=MES1 PE=1 SV=4	0.218401	0.43583	0.996649	0.0067826	0.959358	0.998393
2609000	2874800	2731900	2096100	3119200	2458800	3475000	2842700	>sp|P40093|YEY6_YEAST UPF0160 protein YER156C OS=Saccharomyces cerevisiae (strain ATCC 204508 / S288c) GN=YER156C PE=1 SV=1	>sp|P40093|YEY6_YEAST UPF0160 protein YER156C OS=Saccharomyces cerevisiae (strain ATCC 204508 / S288c) GN=YER156C PE=1 SV=1	0.218801	0.17507	0.996649	-0.00139924	0.995833	0.998393
24405000	24207000	25649000	19161000	45150000	37971000	29816000	25951000	>sp|P41058|RS29B_YEAST 40S ribosomal protein S29-B OS=Saccharomyces cerevisiae (strain ATCC 204508 / S288c) GN=RPS29B PE=1 SV=3	>sp|P41058|RS29B_YEAST 40S ribosomal protein S29-B OS=Saccharomyces cerevisiae (strain ATCC 204508 / S288c) GN=RPS29B PE=1 SV=3	0.220652	0.471492	0.996649	0.0184794	0.936143	0.998393
289280	268310	202320	258480	423960	294260	407720	268750	>sp|P21734|UBC1_YEAST Ubiquitin-conjugating enzyme E2 1 OS=Saccharomyces cerevisiae (strain ATCC 204508 / S288c) GN=UBC1 PE=1 SV=1	>sp|P21734|UBC1_YEAST Ubiquitin-conjugating enzyme E2 1 OS=Saccharomyces cerevisiae (strain ATCC 204508 / S288c) GN=UBC1 PE=1 SV=1	0.220826	0.415101	0.996649	-0.00435725	0.984675	0.998393
71365000	69826000	80056000	66015000	106720000	87059000	78593000	64618000	>sp|P26786|RS7A_YEAST 40S ribosomal protein S7-A OS=Saccharomyces cerevisiae (strain ATCC 204508 / S288c) GN=RPS7A PE=1 SV=4	>sp|P26786|RS7A_YEAST 40S ribosomal protein S7-A OS=Saccharomyces cerevisiae (strain ATCC 204508 / S288c) GN=RPS7A PE=1 SV=4	0.221474	0.213644	0.996649	0.0218934	0.868384	0.998393
79812000	79018000	89277000	75371000	123080000	95733000	77425000	64046000	>sp|P0CX46|RL2B_YEAST 60S ribosomal protein L2-B OS=Saccharomyces cerevisiae (strain ATCC 204508 / S288c) GN=RPL2B PE=1 SV=1;>sp|P0CX45|RL2A_YEAST 60S ribosomal protein L2-A OS=Saccharomyces cerevisiae (strain ATCC 204508 / S288c) GN=RPL2A PE=1 SV=1	>sp|P0CX46|RL2B_YEAST 60S ribosomal protein L2-B OS=Saccharomyces cerevisiae (strain ATCC 204508 / S288c) GN=RPL2B PE=1 SV=1;>sp|P0CX45|RL2A_YEAST 60S ribosomal protein L2-A OS=Saccharomyces cerevisiae (strain ATCC 204508 / S288c) GN=RPL2A PE=1 SV=1	0.223726	0.292645	0.996649	0.0239029	0.786551	0.998393
13169000	14394000	8524000	11321000	21485000	13218000	13323000	8019100	>sp|P11076|ARF1_YEAST ADP-ribosylation factor 1 OS=Saccharomyces cerevisiae (strain ATCC 204508 / S288c) GN=ARF1 PE=1 SV=3	>sp|P11076|ARF1_YEAST ADP-ribosylation factor 1 OS=Saccharomyces cerevisiae (strain ATCC 204508 / S288c) GN=ARF1 PE=1 SV=3	0.223878	0.522779	0.996649	0.0208896	0.902971	0.998393
38919000	37942000	53187000	42421000	61832000	50106000	28796000	24565000	>sp|P0CX32|RS24B_YEAST 40S ribosomal protein S24-B OS=Saccharomyces cerevisiae (strain ATCC 204508 / S288c) GN=RPS24B PE=1 SV=1;>sp|P0CX31|RS24A_YEAST 40S ribosomal protein S24-A OS=Saccharomyces cerevisiae (strain ATCC 204508 / S288c) GN=RPS24A PE=1 SV=1	>sp|P0CX32|RS24B_YEAST 40S ribosomal protein S24-B OS=Saccharomyces cerevisiae (strain ATCC 204508 / S288c) GN=RPS24B PE=1 SV=1;>sp|P0CX31|RS24A_YEAST 40S ribosomal protein S24-A OS=Saccharomyces cerevisiae (strain ATCC 204508 / S288c) GN=RPS24A PE=1 SV=1	0.223902	0.521744	0.996649	0.0146142	0.944775	0.998393
935380	988600	2151700	1788800	2458800	1905300	2324600	1833200	>sp|P38523|GRPE_YEAST GrpE protein homolog, mitochondrial OS=Saccharomyces cerevisiae (strain ATCC 204508 / S288c) GN=MGE1 PE=1 SV=1	>sp|P38523|GRPE_YEAST GrpE protein homolog, mitochondrial OS=Saccharomyces cerevisiae (strain ATCC 204508 / S288c) GN=MGE1 PE=1 SV=1	0.224301	0.593478	0.996649	0.0019835	0.996762	0.998393
233290000	231370000	338170000	253190000	518230000	422020000	252150000	222760000	>sp|P00549|KPYK1_YEAST Pyruvate kinase 1 OS=Saccharomyces cerevisiae (strain ATCC 204508 / S288c) GN=CDC19 PE=1 SV=2	>sp|P00549|KPYK1_YEAST Pyruvate kinase 1 OS=Saccharomyces cerevisiae (strain ATCC 204508 / S288c) GN=CDC19 PE=1 SV=2	0.226131	0.527615	0.996649	0.0344715	0.885979	0.998393
0	1045500	474830	367450	407960	0	1238400	389160	>sp|P23724|PSB6_YEAST Proteasome subunit beta type-6 OS=Saccharomyces cerevisiae (strain ATCC 204508 / S288c) GN=PRE7 PE=1 SV=1	>sp|P23724|PSB6_YEAST Proteasome subunit beta type-6 OS=Saccharomyces cerevisiae (strain ATCC 204508 / S288c) GN=PRE7 PE=1 SV=1	0.227404	0.761855	0.996649	-0.0998172	0.899422	0.998393
15950	18438	28211	33179	51672	33511	60769	36613	>sp|P43682|SFT1_YEAST Protein transport protein SFT1 OS=Saccharomyces cerevisiae (strain ATCC 204508 / S288c) GN=SFT1 PE=1 SV=1	>sp|P43682|SFT1_YEAST Protein transport protein SFT1 OS=Saccharomyces cerevisiae (strain ATCC 204508 / S288c) GN=SFT1 PE=1 SV=1	0.228147	0.661575	0.996649	-0.00993849	0.985772	0.998393
5982600	6863500	5834800	5162800	6729100	4922400	6044500	4316100	>sp|P07246|ADH3_YEAST Alcohol dehydrogenase 3, mitochondrial OS=Saccharomyces cerevisiae (strain ATCC 204508 / S288c) GN=ADH3 PE=1 SV=2	>sp|P07246|ADH3_YEAST Alcohol dehydrogenase 3, mitochondrial OS=Saccharomyces cerevisiae (strain ATCC 204508 / S288c) GN=ADH3 PE=1 SV=2	0.228826	0.173358	0.996649	0.0110103	0.94845	0.998393
29614000	29787000	66291000	53804000	63085000	51755000	34453000	27195000	>sp|P14127|RS17B_YEAST 40S ribosomal protein S17-B OS=Saccharomyces cerevisiae (strain ATCC 204508 / S288c) GN=RPS17B PE=1 SV=1;>sp|P02407|RS17A_YEAST 40S ribosomal protein S17-A OS=Saccharomyces cerevisiae (strain ATCC 204508 / S288c) GN=RPS17A PE=1 SV=1	>sp|P14127|RS17B_YEAST 40S ribosomal protein S17-B OS=Saccharomyces cerevisiae (strain ATCC 204508 / S288c) GN=RPS17B PE=1 SV=1;>sp|P02407|RS17A_YEAST 40S ribosomal protein S17-A OS=Saccharomyces cerevisiae (strain ATCC 204508 / S288c) GN=RPS17A PE=1 SV=1	0.229896	0.581074	0.996649	0.0197361	0.956521	0.998393
18400000	22376000	2633000	3042000	9829400	5521800	8135600	5445600	>sp|P38427|TSL1_YEAST Trehalose synthase complex regulatory subunit TSL1 OS=Saccharomyces cerevisiae (strain ATCC 204508 / S288c) GN=TSL1 PE=1 SV=1	>sp|P38427|TSL1_YEAST Trehalose synthase complex regulatory subunit TSL1 OS=Saccharomyces cerevisiae (strain ATCC 204508 / S288c) GN=TSL1 PE=1 SV=1	0.230141	0.794767	0.996649	0.0284485	0.970687	0.998393
13360000	13519000	26976000	25375000	43298000	31634000	16216000	12304000	>sp|P0CX42|RL23B_YEAST 60S ribosomal protein L23-B OS=Saccharomyces cerevisiae (strain ATCC 204508 / S288c) GN=RPL23B PE=1 SV=1;>sp|P0CX41|RL23A_YEAST 60S ribosomal protein L23-A OS=Saccharomyces cerevisiae (strain ATCC 204508 / S288c) GN=RPL23A PE=1 SV=1	>sp|P0CX42|RL23B_YEAST 60S ribosomal protein L23-B OS=Saccharomyces cerevisiae (strain ATCC 204508 / S288c) GN=RPL23B PE=1 SV=1;>sp|P0CX41|RL23A_YEAST 60S ribosomal protein L23-A OS=Saccharomyces cerevisiae (strain ATCC 204508 / S288c) GN=RPL23A PE=1 SV=1	0.230579	0.665919	0.996649	0.0218115	0.959319	0.998393
367710	406550	939560	749090	0	0	0	412810	>sp|P43123|UAP1_YEAST UDP-N-acetylglucosamine pyrophosphorylase OS=Saccharomyces cerevisiae (strain ATCC 204508 / S288c) GN=QRI1 PE=1 SV=1	>sp|P43123|UAP1_YEAST UDP-N-acetylglucosamine pyrophosphorylase OS=Saccharomyces cerevisiae (strain ATCC 204508 / S288c) GN=QRI1 PE=1 SV=1	0.230594	0.738002	0.996649	0.139081	0.866869	0.998393
31016000	29272000	36027000	23879000	33584000	30062000	31183000	29376000	>sp|P00358|G3P2_YEAST Glyceraldehyde-3-phosphate dehydrogenase 2 OS=Saccharomyces cerevisiae (strain ATCC 204508 / S288c) GN=TDH2 PE=1 SV=3	>sp|P00358|G3P2_YEAST Glyceraldehyde-3-phosphate dehydrogenase 2 OS=Saccharomyces cerevisiae (strain ATCC 204508 / S288c) GN=TDH2 PE=1 SV=3	0.230696	0.0474741	0.996649	0.020857	0.9222	0.998393
30258000	31272000	14790000	23174000	53772000	29933000	28648000	16744000	>sp|P00931|TRP_YEAST Tryptophan synthase OS=Saccharomyces cerevisiae (strain ATCC 204508 / S288c) GN=TRP5 PE=1 SV=1	>sp|P00931|TRP_YEAST Tryptophan synthase OS=Saccharomyces cerevisiae (strain ATCC 204508 / S288c) GN=TRP5 PE=1 SV=1	0.231117	0.613194	0.996649	0.0373894	0.898063	0.998393
8023500	8377900	9141700	8205100	11801000	8204500	3731500	3012100	>sp|P20081|FKBP_YEAST FK506-binding protein 1 OS=Saccharomyces cerevisiae (strain ATCC 204508 / S288c) GN=FPR1 PE=1 SV=2	>sp|P20081|FKBP_YEAST FK506-binding protein 1 OS=Saccharomyces cerevisiae (strain ATCC 204508 / S288c) GN=FPR1 PE=1 SV=2	0.231748	0.665588	0.996649	0.00926222	0.980839	0.998393
5393000	7547800	3990300	3679500	8887300	5544500	5738700	3747100	>sp|P16387|ODPA_YEAST Pyruvate dehydrogenase E1 component subunit alpha, mitochondrial OS=Saccharomyces cerevisiae (strain ATCC 204508 / S288c) GN=PDA1 PE=1 SV=2	>sp|P16387|ODPA_YEAST Pyruvate dehydrogenase E1 component subunit alpha, mitochondrial OS=Saccharomyces cerevisiae (strain ATCC 204508 / S288c) GN=PDA1 PE=1 SV=2	0.231914	0.525558	0.996649	0.0210551	0.901124	0.998393
51923	49239	306920	344820	961330	674370	377410	264940	>sp|P50107|LGUL_YEAST Lactoylglutathione lyase OS=Saccharomyces cerevisiae (strain ATCC 204508 / S288c) GN=GLO1 PE=1 SV=1	>sp|P50107|LGUL_YEAST Lactoylglutathione lyase OS=Saccharomyces cerevisiae (strain ATCC 204508 / S288c) GN=GLO1 PE=1 SV=1	0.232637	0.851535	0.996649	0.0116913	0.992242	0.998393
15805000	15348000	25728000	22468000	30054000	23730000	7163300	5606700	>sp|P02406|RL28_YEAST 60S ribosomal protein L28 OS=Saccharomyces cerevisiae (strain ATCC 204508 / S288c) GN=RPL28 PE=1 SV=3	>sp|P02406|RL28_YEAST 60S ribosomal protein L28 OS=Saccharomyces cerevisiae (strain ATCC 204508 / S288c) GN=RPL28 PE=1 SV=3	0.233029	0.739869	0.996649	0.0126913	0.981765	0.998393
145650000	161290000	146490000	138860000	215560000	153250000	134220000	94216000	>sp|P40150|HSP76_YEAST Heat shock protein SSB2 OS=Saccharomyces cerevisiae (strain ATCC 204508 / S288c) GN=SSB2 PE=1 SV=2	>sp|P40150|HSP76_YEAST Heat shock protein SSB2 OS=Saccharomyces cerevisiae (strain ATCC 204508 / S288c) GN=SSB2 PE=1 SV=2	0.233194	0.355655	0.996649	0.036998	0.635433	0.998393
1287400	1559900	455750	471530	1086000	695370	540730	350750	>sp|Q12207|NCE2_YEAST Non-classical export protein 2 OS=Saccharomyces cerevisiae (strain ATCC 204508 / S288c) GN=NCE102 PE=1 SV=1	>sp|Q12207|NCE2_YEAST Non-classical export protein 2 OS=Saccharomyces cerevisiae (strain ATCC 204508 / S288c) GN=NCE102 PE=1 SV=1	0.235384	0.705787	0.996649	0.00929838	0.983222	0.998393
31669	34216	46838	59563	113670	60897	104160	73610	>sp|P47116|PTK2_YEAST Serine/threonine-protein kinase PTK2/STK2 OS=Saccharomyces cerevisiae (strain ATCC 204508 / S288c) GN=PTK2 PE=1 SV=1	>sp|P47116|PTK2_YEAST Serine/threonine-protein kinase PTK2/STK2 OS=Saccharomyces cerevisiae (strain ATCC 204508 / S288c) GN=PTK2 PE=1 SV=1	0.235725	0.658796	0.996649	0.00415934	0.993791	0.998393
8673400	9935100	6019800	7532800	14747000	8189000	9860200	6433900	>sp|P20606|SAR1_YEAST Small COPII coat GTPase SAR1 OS=Saccharomyces cerevisiae (strain ATCC 204508 / S288c) GN=SAR1 PE=1 SV=1	>sp|P20606|SAR1_YEAST Small COPII coat GTPase SAR1 OS=Saccharomyces cerevisiae (strain ATCC 204508 / S288c) GN=SAR1 PE=1 SV=1	0.236295	0.456406	0.996649	0.0309612	0.855221	0.998393
18563000	19411000	19766000	14201000	23914000	20993000	17561000	13819000	>sp|P37303|GLY1_YEAST Low specificity L-threonine aldolase OS=Saccharomyces cerevisiae (strain ATCC 204508 / S288c) GN=GLY1 PE=1 SV=2	>sp|P37303|GLY1_YEAST Low specificity L-threonine aldolase OS=Saccharomyces cerevisiae (strain ATCC 204508 / S288c) GN=GLY1 PE=1 SV=2	0.236563	0.241522	0.996649	0.0254113	0.785508	0.998393
49934000	50471000	47616000	31928000	42205000	36187000	34683000	30947000	>sp|P04807|HXKB_YEAST Hexokinase-2 OS=Saccharomyces cerevisiae (strain ATCC 204508 / S288c) GN=HXK2 PE=1 SV=4	>sp|P04807|HXKB_YEAST Hexokinase-2 OS=Saccharomyces cerevisiae (strain ATCC 204508 / S288c) GN=HXK2 PE=1 SV=4	0.236891	0.279877	0.996649	0.0259297	0.899634	0.998393
809970	846200	707110	973390	1622400	856050	584210	396410	>sp|P47001|CIS3_YEAST Cell wall mannoprotein CIS3 OS=Saccharomyces cerevisiae (strain ATCC 204508 / S288c) GN=CIS3 PE=1 SV=1;>sp|P46999|PIR5_YEAST Cell wall protein PIR5 OS=Saccharomyces cerevisiae (strain ATCC 204508 / S288c) GN=PIR5 PE=2 SV=2;>sp|Q03180|PIR3_YEAST Cell wall mannoprotein PIR3 OS=Saccharomyces cerevisiae (strain ATCC 204508 / S288c) GN=PIR3 PE=1 SV=3	>sp|P47001|CIS3_YEAST Cell wall mannoprotein CIS3 OS=Saccharomyces cerevisiae (strain ATCC 204508 / S288c) GN=CIS3 PE=1 SV=1	0.239411	0.602922	0.996649	0.0138196	0.95954	0.998393
7281500	8793300	5715800	7216000	11796000	5818000	9151600	6265500	>sp|P22137|CLH_YEAST Clathrin heavy chain OS=Saccharomyces cerevisiae (strain ATCC 204508 / S288c) GN=CHC1 PE=1 SV=1	>sp|P22137|CLH_YEAST Clathrin heavy chain OS=Saccharomyces cerevisiae (strain ATCC 204508 / S288c) GN=CHC1 PE=1 SV=1	0.239471	0.391401	0.996649	0.031736	0.884705	0.998393
6089800	6878100	6679200	5334900	10705000	8167100	8664000	6479600	>sp|P17423|KHSE_YEAST Homoserine kinase OS=Saccharomyces cerevisiae (strain ATCC 204508 / S288c) GN=THR1 PE=1 SV=4	>sp|P17423|KHSE_YEAST Homoserine kinase OS=Saccharomyces cerevisiae (strain ATCC 204508 / S288c) GN=THR1 PE=1 SV=4	0.239529	0.325883	0.996649	0.0281743	0.883248	0.998393
16576000	16700000	17429000	14589000	21572000	16685000	7308900	5763500	>sp|P41056|RL33B_YEAST 60S ribosomal protein L33-B OS=Saccharomyces cerevisiae (strain ATCC 204508 / S288c) GN=RPL33B PE=1 SV=2	>sp|P41056|RL33B_YEAST 60S ribosomal protein L33-B OS=Saccharomyces cerevisiae (strain ATCC 204508 / S288c) GN=RPL33B PE=1 SV=2	0.239793	0.651522	0.996649	0.0208507	0.955178	0.998393
22374000	22340000	36304000	32583000	44771000	32053000	33443000	26683000	>sp|P0C2H6|RL27A_YEAST 60S ribosomal protein L27-A OS=Saccharomyces cerevisiae (strain ATCC 204508 / S288c) GN=RPL27A PE=1 SV=1;>sp|P0C2H7|RL27B_YEAST 60S ribosomal protein L27-B OS=Saccharomyces cerevisiae (strain ATCC 204508 / S288c) GN=RPL27B PE=1 SV=1	>sp|P0C2H6|RL27A_YEAST 60S ribosomal protein L27-A OS=Saccharomyces cerevisiae (strain ATCC 204508 / S288c) GN=RPL27A PE=1 SV=1;>sp|P0C2H7|RL27B_YEAST 60S ribosomal protein L27-B OS=Saccharomyces cerevisiae (strain ATCC 204508 / S288c) GN=RPL27B PE=1 SV=1	0.241523	0.363363	0.996649	0.0354857	0.900383	0.998393
77501000	68675000	94892000	76840000	128210000	106020000	68374000	58862000	>sp|P05750|RS3_YEAST 40S ribosomal protein S3 OS=Saccharomyces cerevisiae (strain ATCC 204508 / S288c) GN=RPS3 PE=1 SV=5	>sp|P05750|RS3_YEAST 40S ribosomal protein S3 OS=Saccharomyces cerevisiae (strain ATCC 204508 / S288c) GN=RPS3 PE=1 SV=5	0.242286	0.399841	0.996649	0.0407306	0.802973	0.998393
4652700	5851900	3076400	3992800	7482000	4220500	4077900	2256600	>sp|P25087|ERG6_YEAST Sterol 24-C-methyltransferase OS=Saccharomyces cerevisiae (strain ATCC 204508 / S288c) GN=ERG6 PE=1 SV=4	>sp|P25087|ERG6_YEAST Sterol 24-C-methyltransferase OS=Saccharomyces cerevisiae (strain ATCC 204508 / S288c) GN=ERG6 PE=1 SV=4	0.243173	0.557291	0.996649	0.03087	0.874765	0.998393
3052600	3688600	3128600	2859900	8710400	5427500	4561000	3372000	>sp|P38248|ECM33_YEAST Cell wall protein ECM33 OS=Saccharomyces cerevisiae (strain ATCC 204508 / S288c) GN=ECM33 PE=1 SV=3	>sp|P38248|ECM33_YEAST Cell wall protein ECM33 OS=Saccharomyces cerevisiae (strain ATCC 204508 / S288c) GN=ECM33 PE=1 SV=3	0.243679	0.568106	0.996649	0.0344396	0.899381	0.998393
578460	625760	592330	542820	2213600	1254900	781950	707710	>sp|Q12458|YPR1_YEAST Putative reductase 1 OS=Saccharomyces cerevisiae (strain ATCC 204508 / S288c) GN=YPR1 PE=1 SV=1	>sp|Q12458|YPR1_YEAST Putative reductase 1 OS=Saccharomyces cerevisiae (strain ATCC 204508 / S288c) GN=YPR1 PE=1 SV=1	0.243819	0.660054	0.996649	0.0268641	0.944203	0.998393
1170500	1452500	244050	590890	1001300	437880	1369400	529480	>sp|P39079|TCPZ_YEAST T-complex protein 1 subunit zeta OS=Saccharomyces cerevisiae (strain ATCC 204508 / S288c) GN=CCT6 PE=1 SV=1	>sp|P39079|TCPZ_YEAST T-complex protein 1 subunit zeta OS=Saccharomyces cerevisiae (strain ATCC 204508 / S288c) GN=CCT6 PE=1 SV=1	0.244259	0.735403	0.996649	0.0348575	0.954808	0.998393
17696000	17944000	16824000	10998000	16873000	17479000	10043000	7424500	>sp|Q08245|ZEO1_YEAST Protein ZEO1 OS=Saccharomyces cerevisiae (strain ATCC 204508 / S288c) GN=ZEO1 PE=1 SV=3	>sp|Q08245|ZEO1_YEAST Protein ZEO1 OS=Saccharomyces cerevisiae (strain ATCC 204508 / S288c) GN=ZEO1 PE=1 SV=3	0.24453	0.521869	0.996649	0.02601	0.916213	0.998393
9809000	10629000	8193100	8889500	16630000	9356300	6786000	5204800	>sp|P16474|GRP78_YEAST 78 kDa glucose-regulated protein homolog OS=Saccharomyces cerevisiae (strain ATCC 204508 / S288c) GN=KAR2 PE=1 SV=1	>sp|P16474|GRP78_YEAST 78 kDa glucose-regulated protein homolog OS=Saccharomyces cerevisiae (strain ATCC 204508 / S288c) GN=KAR2 PE=1 SV=1	0.244744	0.521229	0.996649	0.0327633	0.848166	0.998393
16831000	19761000	9860700	9484000	15395000	9518000	8729100	6341700	>sp|P27616|PUR7_YEAST Phosphoribosylaminoimidazole-succinocarboxamide synthase OS=Saccharomyces cerevisiae (strain ATCC 204508 / S288c) GN=ADE1 PE=1 SV=2	>sp|P27616|PUR7_YEAST Phosphoribosylaminoimidazole-succinocarboxamide synthase OS=Saccharomyces cerevisiae (strain ATCC 204508 / S288c) GN=ADE1 PE=1 SV=2	0.244839	0.575778	0.996649	0.0310245	0.91855	0.998393
104070000	103130000	83975000	76782000	148830000	102650000	97360000	78871000	>sp|P54115|ALDH6_YEAST Magnesium-activated aldehyde dehydrogenase, cytosolic OS=Saccharomyces cerevisiae (strain ATCC 204508 / S288c) GN=ALD6 PE=1 SV=4	>sp|P54115|ALDH6_YEAST Magnesium-activated aldehyde dehydrogenase, cytosolic OS=Saccharomyces cerevisiae (strain ATCC 204508 / S288c) GN=ALD6 PE=1 SV=4	0.245512	0.287635	0.996649	0.0499846	0.678652	0.998393
36157000	37759000	44629000	37884000	64099000	48709000	44177000	33191000	>sp|P16862|K6PF2_YEAST 6-phosphofructokinase subunit beta OS=Saccharomyces cerevisiae (strain ATCC 204508 / S288c) GN=PFK2 PE=1 SV=4	>sp|P16862|K6PF2_YEAST 6-phosphofructokinase subunit beta OS=Saccharomyces cerevisiae (strain ATCC 204508 / S288c) GN=PFK2 PE=1 SV=4	0.245616	0.280935	0.996649	0.042544	0.773949	0.998393
74850000	69025000	75222000	58266000	87714000	71434000	61179000	53181000	>sp|P26783|RS5_YEAST 40S ribosomal protein S5 OS=Saccharomyces cerevisiae (strain ATCC 204508 / S288c) GN=RPS5 PE=1 SV=3	>sp|P26783|RS5_YEAST 40S ribosomal protein S5 OS=Saccharomyces cerevisiae (strain ATCC 204508 / S288c) GN=RPS5 PE=1 SV=3	0.245926	0.144832	0.996649	0.0420584	0.612978	0.998393
4523800	5354600	2503400	3133400	7608000	4181500	4994300	3091400	>sp|P39730|IF2P_YEAST Eukaryotic translation initiation factor 5B OS=Saccharomyces cerevisiae (strain ATCC 204508 / S288c) GN=FUN12 PE=1 SV=2	>sp|P39730|IF2P_YEAST Eukaryotic translation initiation factor 5B OS=Saccharomyces cerevisiae (strain ATCC 204508 / S288c) GN=FUN12 PE=1 SV=2	0.247109	0.540441	0.996649	0.0398697	0.860211	0.998393
2678100	2979400	2283700	2532900	6454500	3802600	3042200	2103200	>sp|P01123|YPT1_YEAST GTP-binding protein YPT1 OS=Saccharomyces cerevisiae (strain ATCC 204508 / S288c) GN=YPT1 PE=1 SV=2	>sp|P01123|YPT1_YEAST GTP-binding protein YPT1 OS=Saccharomyces cerevisiae (strain ATCC 204508 / S288c) GN=YPT1 PE=1 SV=2	0.248155	0.536178	0.996649	0.0362295	0.8474	0.998393
93689000	86553000	80026000	66496000	116190000	94876000	107750000	86311000	>sp|P0CX48|RS11B_YEAST 40S ribosomal protein S11-B OS=Saccharomyces cerevisiae (strain ATCC 204508 / S288c) GN=RPS11B PE=1 SV=1;>sp|P0CX47|RS11A_YEAST 40S ribosomal protein S11-A OS=Saccharomyces cerevisiae (strain ATCC 204508 / S288c) GN=RPS11A PE=1 SV=1	>sp|P0CX48|RS11B_YEAST 40S ribosomal protein S11-B OS=Saccharomyces cerevisiae (strain ATCC 204508 / S288c) GN=RPS11B PE=1 SV=1;>sp|P0CX47|RS11A_YEAST 40S ribosomal protein S11-A OS=Saccharomyces cerevisiae (strain ATCC 204508 / S288c) GN=RPS11A PE=1 SV=1	0.248485	0.175942	0.996649	0.0520568	0.807266	0.998393
427480	903470	532040	666010	1780900	641950	893990	470280	>sp|P00410|COX2_YEAST Cytochrome c oxidase subunit 2 OS=Saccharomyces cerevisiae (strain ATCC 204508 / S288c) GN=COX2 PE=1 SV=1	>sp|P00410|COX2_YEAST Cytochrome c oxidase subunit 2 OS=Saccharomyces cerevisiae (strain ATCC 204508 / S288c) GN=COX2 PE=1 SV=1	0.248796	0.63423	0.996649	0.0304888	0.927122	0.998393
900080	1027900	775380	879990	2423200	1335300	1130400	792610	>sp|P33297|PRS6A_YEAST 26S protease regulatory subunit 6A OS=Saccharomyces cerevisiae (strain ATCC 204508 / S288c) GN=RPT5 PE=1 SV=3	>sp|P33297|PRS6A_YEAST 26S protease regulatory subunit 6A OS=Saccharomyces cerevisiae (strain ATCC 204508 / S288c) GN=RPT5 PE=1 SV=3	0.249435	0.55606	0.996649	0.0326823	0.877023	0.998393
349710	342030	144990	213590	300560	178760	338100	197540	>sp|P21147|ACO1_YEAST Acyl-CoA desaturase 1 OS=Saccharomyces cerevisiae (strain ATCC 204508 / S288c) GN=OLE1 PE=1 SV=2	>sp|P21147|ACO1_YEAST Acyl-CoA desaturase 1 OS=Saccharomyces cerevisiae (strain ATCC 204508 / S288c) GN=OLE1 PE=1 SV=2	0.24952	0.518468	0.996649	0.0221025	0.946644	0.998393
16544000	20738000	10067000	8677500	16717000	12013000	14434000	9298200	>sp|P46672|G4P1_YEAST GU4 nucleic-binding protein 1 OS=Saccharomyces cerevisiae (strain ATCC 204508 / S288c) GN=ARC1 PE=1 SV=2	>sp|P46672|G4P1_YEAST GU4 nucleic-binding protein 1 OS=Saccharomyces cerevisiae (strain ATCC 204508 / S288c) GN=ARC1 PE=1 SV=2	0.24987	0.480888	0.996649	0.0411204	0.871296	0.998393
5924900	7595100	3861600	4170900	10916000	6446200	6653300	4069100	>sp|P38431|IF5_YEAST Eukaryotic translation initiation factor 5 OS=Saccharomyces cerevisiae (strain ATCC 204508 / S288c) GN=TIF5 PE=1 SV=1;>sp|P38431-2|IF5_YEAST Isoform Short of Eukaryotic translation initiation factor 5 OS=Saccharomyces cerevisiae (strain ATCC 204508 / S288c) GN=TIF5	>sp|P38431|IF5_YEAST Eukaryotic translation initiation factor 5 OS=Saccharomyces cerevisiae (strain ATCC 204508 / S288c) GN=TIF5 PE=1 SV=1;>sp|P38431-2|IF5_YEAST Isoform Short of Eukaryotic translation initiation factor 5 OS=Saccharomyces cerevisiae (strain ATCC 204508 / S288c) GN=TIF5	0.249961	0.537334	0.996649	0.0429605	0.833593	0.998393
23652000	23195000	31940000	26882000	57092000	42719000	36151000	29216000	>sp|P0CX50|RL18B_YEAST 60S ribosomal protein L18-B OS=Saccharomyces cerevisiae (strain ATCC 204508 / S288c) GN=RPL18B PE=1 SV=1;>sp|P0CX49|RL18A_YEAST 60S ribosomal protein L18-A OS=Saccharomyces cerevisiae (strain ATCC 204508 / S288c) GN=RPL18A PE=1 SV=1	>sp|P0CX50|RL18B_YEAST 60S ribosomal protein L18-B OS=Saccharomyces cerevisiae (strain ATCC 204508 / S288c) GN=RPL18B PE=1 SV=1;>sp|P0CX49|RL18A_YEAST 60S ribosomal protein L18-A OS=Saccharomyces cerevisiae (strain ATCC 204508 / S288c) GN=RPL18A PE=1 SV=1	0.25064	0.468652	0.996649	0.0493676	0.867226	0.998393
11233000	12220000	5345000	6964000	12032000	8234700	7271100	3738500	>sp|Q07478|SUB2_YEAST ATP-dependent RNA helicase SUB2 OS=Saccharomyces cerevisiae (strain ATCC 204508 / S288c) GN=SUB2 PE=1 SV=1	>sp|Q07478|SUB2_YEAST ATP-dependent RNA helicase SUB2 OS=Saccharomyces cerevisiae (strain ATCC 204508 / S288c) GN=SUB2 PE=1 SV=1	0.250894	0.597162	0.996649	0.0411787	0.888447	0.998393
3084200	2939400	2906500	2731400	4311300	2696100	2199500	1955300	>sp|Q12522|IF6_YEAST Eukaryotic translation initiation factor 6 OS=Saccharomyces cerevisiae (strain ATCC 204508 / S288c) GN=TIF6 PE=1 SV=1	>sp|Q12522|IF6_YEAST Eukaryotic translation initiation factor 6 OS=Saccharomyces cerevisiae (strain ATCC 204508 / S288c) GN=TIF6 PE=1 SV=1	0.251513	0.331963	0.996649	0.029111	0.831447	0.998393
2565600	3207500	1451300	1160300	4043200	2700300	3109100	2319000	>sp|P37012|PGM2_YEAST Phosphoglucomutase-2 OS=Saccharomyces cerevisiae (strain ATCC 204508 / S288c) GN=PGM2 PE=1 SV=1	>sp|P37012|PGM2_YEAST Phosphoglucomutase-2 OS=Saccharomyces cerevisiae (strain ATCC 204508 / S288c) GN=PGM2 PE=1 SV=1	0.251517	0.595768	0.996649	0.0401437	0.907636	0.998393
14525000	14853000	19075000	12977000	18484000	14331000	7914800	7305300	>sp|P29509|TRXB1_YEAST Thioredoxin reductase 1 OS=Saccharomyces cerevisiae (strain ATCC 204508 / S288c) GN=TRR1 PE=1 SV=3;>sp|P38816|TRXB2_YEAST Thioredoxin reductase 2, mitochondrial OS=Saccharomyces cerevisiae (strain ATCC 204508 / S288c) GN=TRR2 PE=1 SV=1	>sp|P29509|TRXB1_YEAST Thioredoxin reductase 1 OS=Saccharomyces cerevisiae (strain ATCC 204508 / S288c) GN=TRR1 PE=1 SV=3	0.251564	0.531483	0.996649	0.0303344	0.914453	0.998393
255430	262190	235850	257300	1074200	564240	436450	369190	>sp|Q04636|POB3_YEAST FACT complex subunit POB3 OS=Saccharomyces cerevisiae (strain ATCC 204508 / S288c) GN=POB3 PE=1 SV=1	>sp|Q04636|POB3_YEAST FACT complex subunit POB3 OS=Saccharomyces cerevisiae (strain ATCC 204508 / S288c) GN=POB3 PE=1 SV=1	0.251767	0.673864	0.996649	0.0344404	0.937793	0.998393
583390	660430	367190	313180	321780	213270	244650	190050	>sp|Q02892|NOG1_YEAST Nucleolar GTP-binding protein 1 OS=Saccharomyces cerevisiae (strain ATCC 204508 / S288c) GN=NOG1 PE=1 SV=1	>sp|Q02892|NOG1_YEAST Nucleolar GTP-binding protein 1 OS=Saccharomyces cerevisiae (strain ATCC 204508 / S288c) GN=NOG1 PE=1 SV=1	0.252081	0.620344	0.996649	0.00864075	0.986292	0.998393
993370	1034100	785410	911800	2728900	1363700	769040	632290	>sp|P54837|TMEDA_YEAST Endoplasmic reticulum vesicle protein 25 OS=Saccharomyces cerevisiae (strain ATCC 204508 / S288c) GN=ERV25 PE=1 SV=1	>sp|P54837|TMEDA_YEAST Endoplasmic reticulum vesicle protein 25 OS=Saccharomyces cerevisiae (strain ATCC 204508 / S288c) GN=ERV25 PE=1 SV=1	0.252505	0.624196	0.996649	0.0332912	0.905049	0.998393
4100800	4346000	2695400	3110700	6611700	4215700	4211200	2680500	>sp|P40075|SCS2_YEAST Vesicle-associated membrane protein-associated protein SCS2 OS=Saccharomyces cerevisiae (strain ATCC 204508 / S288c) GN=SCS2 PE=1 SV=3	>sp|P40075|SCS2_YEAST Vesicle-associated membrane protein-associated protein SCS2 OS=Saccharomyces cerevisiae (strain ATCC 204508 / S288c) GN=SCS2 PE=1 SV=3	0.252614	0.452247	0.996649	0.0414265	0.754908	0.998393
253440000	300480000	151340000	163390000	414560000	248150000	256050000	165800000	>sp|P02994|EF1A_YEAST Elongation factor 1-alpha OS=Saccharomyces cerevisiae (strain ATCC 204508 / S288c) GN=TEF1 PE=1 SV=1	>sp|P02994|EF1A_YEAST Elongation factor 1-alpha OS=Saccharomyces cerevisiae (strain ATCC 204508 / S288c) GN=TEF1 PE=1 SV=1	0.2528	0.518277	0.996649	0.0682846	0.808192	0.998393
89378000	82661000	98803000	76921000	114950000	94590000	82415000	68911000	>sp|P0CX36|RS4B_YEAST 40S ribosomal protein S4-B OS=Saccharomyces cerevisiae (strain ATCC 204508 / S288c) GN=RPS4B PE=1 SV=1;>sp|P0CX35|RS4A_YEAST 40S ribosomal protein S4-A OS=Saccharomyces cerevisiae (strain ATCC 204508 / S288c) GN=RPS4A PE=1 SV=1	>sp|P0CX36|RS4B_YEAST 40S ribosomal protein S4-B OS=Saccharomyces cerevisiae (strain ATCC 204508 / S288c) GN=RPS4B PE=1 SV=1;>sp|P0CX35|RS4A_YEAST 40S ribosomal protein S4-A OS=Saccharomyces cerevisiae (strain ATCC 204508 / S288c) GN=RPS4A PE=1 SV=1	0.253327	0.122382	0.996649	0.0512762	0.593884	0.998393
27754000	24406000	24426000	19961000	32430000	27580000	23010000	18646000	>sp|Q3E7X9|RS28A_YEAST 40S ribosomal protein S28-A OS=Saccharomyces cerevisiae (strain ATCC 204508 / S288c) GN=RPS28A PE=1 SV=1;>sp|P0C0X0|RS28B_YEAST 40S ribosomal protein S28-B OS=Saccharomyces cerevisiae (strain ATCC 204508 / S288c) GN=RPS28B PE=1 SV=1	>sp|Q3E7X9|RS28A_YEAST 40S ribosomal protein S28-A OS=Saccharomyces cerevisiae (strain ATCC 204508 / S288c) GN=RPS28A PE=1 SV=1;>sp|P0C0X0|RS28B_YEAST 40S ribosomal protein S28-B OS=Saccharomyces cerevisiae (strain ATCC 204508 / S288c) GN=RPS28B PE=1 SV=1	0.253449	0.186904	0.996649	0.0451553	0.616143	0.998393
368840	465160	929500	892610	2564200	727490	424900	610950	>sp|Q04697|GSF2_YEAST Glucose-signaling factor 2 OS=Saccharomyces cerevisiae (strain ATCC 204508 / S288c) GN=GSF2 PE=1 SV=1	>sp|Q04697|GSF2_YEAST Glucose-signaling factor 2 OS=Saccharomyces cerevisiae (strain ATCC 204508 / S288c) GN=GSF2 PE=1 SV=1	0.254318	0.718238	0.996649	0.0274056	0.964316	0.998393
2200200	2199300	2304200	1927000	1970100	703570	869950	0	>sp|P39926|SSO2_YEAST Protein SSO2 OS=Saccharomyces cerevisiae (strain ATCC 204508 / S288c) GN=SSO2 PE=1 SV=2	>sp|P39926|SSO2_YEAST Protein SSO2 OS=Saccharomyces cerevisiae (strain ATCC 204508 / S288c) GN=SSO2 PE=1 SV=2	0.254405	0.68147	0.996649	0.141212	0.828447	0.998393
1617900	1736100	2211300	1493000	4241600	2873300	1581200	1585700	>sp|P25373|GLRX1_YEAST Glutaredoxin-1 OS=Saccharomyces cerevisiae (strain ATCC 204508 / S288c) GN=GRX1 PE=1 SV=1	>sp|P25373|GLRX1_YEAST Glutaredoxin-1 OS=Saccharomyces cerevisiae (strain ATCC 204508 / S288c) GN=GRX1 PE=1 SV=1	0.255688	0.541916	0.996649	0.0336072	0.901993	0.998393
1960000	1571900	4670600	4232600	5312400	4305900	1206400	1006100	>sp|P14120|RL30_YEAST 60S ribosomal protein L30 OS=Saccharomyces cerevisiae (strain ATCC 204508 / S288c) GN=RPL30 PE=1 SV=3	>sp|P14120|RL30_YEAST 60S ribosomal protein L30 OS=Saccharomyces cerevisiae (strain ATCC 204508 / S288c) GN=RPL30 PE=1 SV=3	0.256348	0.738629	0.996649	0.0248061	0.970692	0.998393
5949100	4686900	4598600	4067700	6695900	5433900	5205000	4519600	>sp|Q12447|PAA1_YEAST Polyamine N-acetyltransferase 1 OS=Saccharomyces cerevisiae (strain ATCC 204508 / S288c) GN=PAA1 PE=1 SV=1	>sp|Q12447|PAA1_YEAST Polyamine N-acetyltransferase 1 OS=Saccharomyces cerevisiae (strain ATCC 204508 / S288c) GN=PAA1 PE=1 SV=1	0.256503	0.129034	0.996649	0.0407859	0.799896	0.998393
1366200	1183300	420830	423430	1568300	1084100	1031400	839910	>sp|P54003|SUR7_YEAST Protein SUR7 OS=Saccharomyces cerevisiae (strain ATCC 204508 / S288c) GN=SUR7 PE=1 SV=1	>sp|P54003|SUR7_YEAST Protein SUR7 OS=Saccharomyces cerevisiae (strain ATCC 204508 / S288c) GN=SUR7 PE=1 SV=1	0.256867	0.652757	0.996649	0.0426264	0.917999	0.998393
0	0	114680	169210	236870	147310	175340	111890	>sp|P11938|RAP1_YEAST DNA-binding protein RAP1 OS=Saccharomyces cerevisiae (strain ATCC 204508 / S288c) GN=RAP1 PE=1 SV=2	>sp|P11938|RAP1_YEAST DNA-binding protein RAP1 OS=Saccharomyces cerevisiae (strain ATCC 204508 / S288c) GN=RAP1 PE=1 SV=2	0.257371	0.503566	0.996649	-0.10514	0.600465	0.998393
35504000	37732000	38857000	29587000	59297000	42377000	28249000	23928000	>sp|P14832|CYPH_YEAST Peptidyl-prolyl cis-trans isomerase OS=Saccharomyces cerevisiae (strain ATCC 204508 / S288c) GN=CPR1 PE=1 SV=3	>sp|P14832|CYPH_YEAST Peptidyl-prolyl cis-trans isomerase OS=Saccharomyces cerevisiae (strain ATCC 204508 / S288c) GN=CPR1 PE=1 SV=3	0.257395	0.408367	0.996649	0.0505868	0.623079	0.998393
31009000	31541000	18844000	23127000	41237000	25961000	26127000	16256000	>sp|P07244|PUR2_YEAST Bifunctional purine biosynthetic protein ADE5,7 OS=Saccharomyces cerevisiae (strain ATCC 204508 / S288c) GN=ADE5,7 PE=1 SV=1	>sp|P07244|PUR2_YEAST Bifunctional purine biosynthetic protein ADE5,7 OS=Saccharomyces cerevisiae (strain ATCC 204508 / S288c) GN=ADE5,7 PE=1 SV=1	0.258037	0.437177	0.996649	0.0565079	0.740443	0.998393
25797000	23876000	49433000	37915000	54720000	44960000	0	0	>sp|P39729|RBG1_YEAST Ribosome-interacting GTPase 1 OS=Saccharomyces cerevisiae (strain ATCC 204508 / S288c) GN=RBG1 PE=1 SV=1	>sp|P39729|RBG1_YEAST Ribosome-interacting GTPase 1 OS=Saccharomyces cerevisiae (strain ATCC 204508 / S288c) GN=RBG1 PE=1 SV=1	0.259258	0.583904	0.996649	0.0837463	0.853568	0.998393
809050	516840	477600	476680	1877900	1768000	720000	582660	>sp|P47089|DENR_YEAST Translation machinery-associated protein 22 OS=Saccharomyces cerevisiae (strain ATCC 204508 / S288c) GN=TMA22 PE=1 SV=1	>sp|P47089|DENR_YEAST Translation machinery-associated protein 22 OS=Saccharomyces cerevisiae (strain ATCC 204508 / S288c) GN=TMA22 PE=1 SV=1	0.260409	0.682708	0.996649	0.044228	0.924702	0.998393
21813000	25189000	6675100	6353500	16409000	12550000	13465000	7752100	>sp|Q03612|YE11B_YEAST Transposon Ty1-ER1 Gag-Pol polyprotein OS=Saccharomyces cerevisiae (strain ATCC 204508 / S288c) GN=TY1B-ER1 PE=3 SV=1;>sp|P0C2I9|YP12B_YEAST Transposon Ty1-PR1 Gag-Pol polyprotein OS=Saccharomyces cerevisiae (strain ATCC 204508 / S288c) GN=TY1B-PR1 PE=3 SV=1;>sp|Q12414|YP11B_YEAST Transposon Ty1-PL Gag-Pol polyprotein OS=Saccharomyces cerevisiae (strain ATCC 204508 / S288c)…	>sp|Q03612|YE11B_YEAST Transposon Ty1-ER1 Gag-Pol polyprotein OS=Saccharomyces cerevisiae (strain ATCC 204508 / S288c) GN=TY1B-ER1 PE=3 SV=1;>sp|P0C2I9|YP12B_YEAST Transposon Ty1-PR1 Gag-Pol polyprotein OS=Saccharomyces cerevisiae (strain ATCC 204508 / S288c) GN=TY1B-PR1 PE=3 SV=1;>sp|Q12414|YP11B_YEAST Transposon Ty1-PL Gag-Pol polyprotein OS=Saccharomyces cerevisiae (strain ATCC 204508 / S288c)…	0.261747	0.6637	0.996649	0.0570806	0.905029	0.998393
25213000	25045000	37599000	28211000	61850000	49210000	42886000	34921000	>sp|P0CX38|RS6B_YEAST 40S ribosomal protein S6-B OS=Saccharomyces cerevisiae (strain ATCC 204508 / S288c) GN=RPS6B PE=1 SV=1;>sp|P0CX37|RS6A_YEAST 40S ribosomal protein S6-A OS=Saccharomyces cerevisiae (strain ATCC 204508 / S288c) GN=RPS6A PE=1 SV=1	>sp|P0CX38|RS6B_YEAST 40S ribosomal protein S6-B OS=Saccharomyces cerevisiae (strain ATCC 204508 / S288c) GN=RPS6B PE=1 SV=1;>sp|P0CX37|RS6A_YEAST 40S ribosomal protein S6-A OS=Saccharomyces cerevisiae (strain ATCC 204508 / S288c) GN=RPS6A PE=1 SV=1	0.262579	0.471937	0.996649	0.0611858	0.855377	0.998393
3767100	3309500	1183700	1065100	1495500	997330	775470	710280	>sp|Q00402|NUM1_YEAST Nuclear migration protein NUM1 OS=Saccharomyces cerevisiae (strain ATCC 204508 / S288c) GN=NUM1 PE=1 SV=2	>sp|Q00402|NUM1_YEAST Nuclear migration protein NUM1 OS=Saccharomyces cerevisiae (strain ATCC 204508 / S288c) GN=NUM1 PE=1 SV=2	0.262581	0.713582	0.996649	0.0299969	0.96248	0.998393
30511000	32056000	18833000	20006000	37010000	23899000	24693000	16530000	>sp|P38788|SSZ1_YEAST Ribosome-associated complex subunit SSZ1 OS=Saccharomyces cerevisiae (strain ATCC 204508 / S288c) GN=SSZ1 PE=1 SV=2	>sp|P38788|SSZ1_YEAST Ribosome-associated complex subunit SSZ1 OS=Saccharomyces cerevisiae (strain ATCC 204508 / S288c) GN=SSZ1 PE=1 SV=2	0.262886	0.401878	0.996649	0.0593848	0.715758	0.998393
758950	705370	563330	230990	174960	209360	184610	195090	>sp|P30657|PSB7_YEAST Proteasome subunit beta type-7 OS=Saccharomyces cerevisiae (strain ATCC 204508 / S288c) GN=PRE4 PE=1 SV=1	>sp|P30657|PSB7_YEAST Proteasome subunit beta type-7 OS=Saccharomyces cerevisiae (strain ATCC 204508 / S288c) GN=PRE4 PE=1 SV=1	0.263289	0.719432	0.996649	0.00436494	0.995664	0.998393
2105900	2037200	1131900	889150	1891800	1517600	932070	733120	>sp|P53834|HCH1_YEAST Hsp90 co-chaperone HCH1 OS=Saccharomyces cerevisiae (strain ATCC 204508 / S288c) GN=HCH1 PE=1 SV=1	>sp|P53834|HCH1_YEAST Hsp90 co-chaperone HCH1 OS=Saccharomyces cerevisiae (strain ATCC 204508 / S288c) GN=HCH1 PE=1 SV=1	0.265114	0.5718	0.996649	0.0375602	0.902168	0.998393
45444000	45986000	56413000	44540000	101540000	72100000	43255000	36530000	>sp|P40212|RL13B_YEAST 60S ribosomal protein L13-B OS=Saccharomyces cerevisiae (strain ATCC 204508 / S288c) GN=RPL13B PE=1 SV=1;>sp|Q12690|RL13A_YEAST 60S ribosomal protein L13-A OS=Saccharomyces cerevisiae (strain ATCC 204508 / S288c) GN=RPL13A PE=1 SV=1	>sp|P40212|RL13B_YEAST 60S ribosomal protein L13-B OS=Saccharomyces cerevisiae (strain ATCC 204508 / S288c) GN=RPL13B PE=1 SV=1;>sp|Q12690|RL13A_YEAST 60S ribosomal protein L13-A OS=Saccharomyces cerevisiae (strain ATCC 204508 / S288c) GN=RPL13A PE=1 SV=1	0.265396	0.477343	0.996649	0.0633324	0.760602	0.998393
36873000	35437000	38603000	32770000	55164000	42474000	42901000	32684000	>sp|P06367|RS14A_YEAST 40S ribosomal protein S14-A OS=Saccharomyces cerevisiae (strain ATCC 204508 / S288c) GN=RPS14A PE=1 SV=5	>sp|P06367|RS14A_YEAST 40S ribosomal protein S14-A OS=Saccharomyces cerevisiae (strain ATCC 204508 / S288c) GN=RPS14A PE=1 SV=5	0.265805	0.141989	0.996649	0.0624374	0.663063	0.998393
2865400	2558800	2823000	2531300	3954100	3121300	3853900	2916300	>sp|P40217|EIF3I_YEAST Eukaryotic translation initiation factor 3 subunit I OS=Saccharomyces cerevisiae (strain ATCC 204508 / S288c) GN=TIF34 PE=1 SV=1	>sp|P40217|EIF3I_YEAST Eukaryotic translation initiation factor 3 subunit I OS=Saccharomyces cerevisiae (strain ATCC 204508 / S288c) GN=TIF34 PE=1 SV=1	0.266001	0.129297	0.996649	0.0482694	0.837704	0.998393
1498200	1516800	313470	305800	828480	481990	0	0	>sp|P53128|MTHR2_YEAST Methylenetetrahydrofolate reductase 2 OS=Saccharomyces cerevisiae (strain ATCC 204508 / S288c) GN=MET13 PE=1 SV=2	>sp|P53128|MTHR2_YEAST Methylenetetrahydrofolate reductase 2 OS=Saccharomyces cerevisiae (strain ATCC 204508 / S288c) GN=MET13 PE=1 SV=2	0.266467	0.793311	0.996649	0.124097	0.885192	0.998393
5060100	6837200	7942300	6959600	13812000	6859800	6666300	5405500	>sp|P17505|MDHM_YEAST Malate dehydrogenase, mitochondrial OS=Saccharomyces cerevisiae (strain ATCC 204508 / S288c) GN=MDH1 PE=1 SV=2	>sp|P17505|MDHM_YEAST Malate dehydrogenase, mitochondrial OS=Saccharomyces cerevisiae (strain ATCC 204508 / S288c) GN=MDH1 PE=1 SV=2	0.267114	0.433049	0.996649	0.0528758	0.815024	0.998393
1626700	1343700	1104500	1069100	1524300	1310700	1832700	1270700	>sp|P0C2H9|RL31B_YEAST 60S ribosomal protein L31-B OS=Saccharomyces cerevisiae (strain ATCC 204508 / S288c) GN=RPL31B PE=1 SV=1	>sp|P0C2H9|RL31B_YEAST 60S ribosomal protein L31-B OS=Saccharomyces cerevisiae (strain ATCC 204508 / S288c) GN=RPL31B PE=1 SV=1	0.267223	0.173545	0.996649	0.0451021	0.86415	0.998393
13971000	14840000	15039000	12230000	24327000	17249000	13739000	10690000	>sp|P04912|H2A2_YEAST Histone H2A.2 OS=Saccharomyces cerevisiae (strain ATCC 204508 / S288c) GN=HTA2 PE=1 SV=2;>sp|P04911|H2A1_YEAST Histone H2A.1 OS=Saccharomyces cerevisiae (strain ATCC 204508 / S288c) GN=HTA1 PE=1 SV=2	>sp|P04912|H2A2_YEAST Histone H2A.2 OS=Saccharomyces cerevisiae (strain ATCC 204508 / S288c) GN=HTA2 PE=1 SV=2;>sp|P04911|H2A1_YEAST Histone H2A.1 OS=Saccharomyces cerevisiae (strain ATCC 204508 / S288c) GN=HTA1 PE=1 SV=2	0.267322	0.321505	0.996649	0.0571759	0.481645	0.998393
10322000	11530000	1469500	2057100	6597600	4357400	3286200	1514300	>sp|P33892|GCN1_YEAST Translational activator GCN1 OS=Saccharomyces cerevisiae (strain ATCC 204508 / S288c) GN=GCN1 PE=1 SV=1	>sp|P33892|GCN1_YEAST Translational activator GCN1 OS=Saccharomyces cerevisiae (strain ATCC 204508 / S288c) GN=GCN1 PE=1 SV=1	0.267822	0.77508	0.996649	0.0603615	0.936139	0.998393
23621000	21279000	34421000	27291000	49237000	40641000	26077000	21023000	>sp|P05756|RS13_YEAST 40S ribosomal protein S13 OS=Saccharomyces cerevisiae (strain ATCC 204508 / S288c) GN=RPS13 PE=1 SV=3	>sp|P05756|RS13_YEAST 40S ribosomal protein S13 OS=Saccharomyces cerevisiae (strain ATCC 204508 / S288c) GN=RPS13 PE=1 SV=3	0.26828	0.441237	0.996649	0.0609245	0.810056	0.998393
6181600	6983400	5598700	4569700	11800000	7084600	5620200	4822700	>sp|P15454|KGUA_YEAST Guanylate kinase OS=Saccharomyces cerevisiae (strain ATCC 204508 / S288c) GN=GUK1 PE=1 SV=2	>sp|P15454|KGUA_YEAST Guanylate kinase OS=Saccharomyces cerevisiae (strain ATCC 204508 / S288c) GN=GUK1 PE=1 SV=2	0.268463	0.418456	0.996649	0.0556225	0.637196	0.998393
41256	27580	28512	27894	44042	34274	45928	42486	>sp|P14922|CYC8_YEAST General transcriptional corepressor CYC8 OS=Saccharomyces cerevisiae (strain ATCC 204508 / S288c) GN=CYC8 PE=1 SV=2	>sp|P14922|CYC8_YEAST General transcriptional corepressor CYC8 OS=Saccharomyces cerevisiae (strain ATCC 204508 / S288c) GN=CYC8 PE=1 SV=2	0.271687	0.254026	0.996649	0.0284097	0.934416	0.998393
14811000	15167000	10979000	10249000	13340000	8229400	2762800	2190600	>sp|P11484|HSP75_YEAST Heat shock protein SSB1 OS=Saccharomyces cerevisiae (strain ATCC 204508 / S288c) GN=SSB1 PE=1 SV=3	>sp|P11484|HSP75_YEAST Heat shock protein SSB1 OS=Saccharomyces cerevisiae (strain ATCC 204508 / S288c) GN=SSB1 PE=1 SV=3	0.274175	0.751672	0.996649	0.0458896	0.949196	0.998393
947070	1041400	379750	331310	916940	1135500	986570	388000	>sp|P36015|YKT6_YEAST Synaptobrevin homolog YKT6 OS=Saccharomyces cerevisiae (strain ATCC 204508 / S288c) GN=YKT6 PE=1 SV=1	>sp|P36015|YKT6_YEAST Synaptobrevin homolog YKT6 OS=Saccharomyces cerevisiae (strain ATCC 204508 / S288c) GN=YKT6 PE=1 SV=1	0.274456	0.647825	0.996649	0.053842	0.901799	0.998393
261490	378880	172730	183630	720220	0	0	0	>sp|P89886|TMA20_YEAST Translation machinery-associated protein 20 OS=Saccharomyces cerevisiae (strain ATCC 204508 / S288c) GN=TMA20 PE=1 SV=1	>sp|P89886|TMA20_YEAST Translation machinery-associated protein 20 OS=Saccharomyces cerevisiae (strain ATCC 204508 / S288c) GN=TMA20 PE=1 SV=1	0.275299	0.775043	0.996649	0.0996342	0.8356	0.998393
737150	815770	1192000	851360	1239300	748060	709530	693000	>sp|Q01976|ADPP_YEAST ADP-ribose pyrophosphatase OS=Saccharomyces cerevisiae (strain ATCC 204508 / S288c) GN=YSA1 PE=1 SV=2	>sp|Q01976|ADPP_YEAST ADP-ribose pyrophosphatase OS=Saccharomyces cerevisiae (strain ATCC 204508 / S288c) GN=YSA1 PE=1 SV=2	0.275412	0.269988	0.996649	0.0407327	0.882002	0.998393
2213600	2618900	964800	2303900	3923300	1509600	1630400	695810	>sp|P17555|CAP_YEAST Adenylyl cyclase-associated protein OS=Saccharomyces cerevisiae (strain ATCC 204508 / S288c) GN=SRV2 PE=1 SV=1	>sp|P17555|CAP_YEAST Adenylyl cyclase-associated protein OS=Saccharomyces cerevisiae (strain ATCC 204508 / S288c) GN=SRV2 PE=1 SV=1	0.277005	0.662658	0.996649	0.064541	0.880427	0.998393
3068600	2820500	2219400	2543200	4882300	3165900	2083000	1411300	>sp|P35179|SC61G_YEAST Protein transport protein SSS1 OS=Saccharomyces cerevisiae (strain ATCC 204508 / S288c) GN=SSS1 PE=1 SV=2	>sp|P35179|SC61G_YEAST Protein transport protein SSS1 OS=Saccharomyces cerevisiae (strain ATCC 204508 / S288c) GN=SSS1 PE=1 SV=2	0.277934	0.49474	0.996649	0.0592421	0.753442	0.998393
16525000	17340000	12835000	9892600	17384000	12475000	9372100	7434700	>sp|P28241|IDH2_YEAST Isocitrate dehydrogenase [NAD] subunit 2, mitochondrial OS=Saccharomyces cerevisiae (strain ATCC 204508 / S288c) GN=IDH2 PE=1 SV=1	>sp|P28241|IDH2_YEAST Isocitrate dehydrogenase [NAD] subunit 2, mitochondrial OS=Saccharomyces cerevisiae (strain ATCC 204508 / S288c) GN=IDH2 PE=1 SV=1	0.279757	0.428491	0.996649	0.0637848	0.74358	0.998393
64305000	63524000	85360000	63375000	99596000	79868000	59434000	46520000	>sp|P00817|IPYR_YEAST Inorganic pyrophosphatase OS=Saccharomyces cerevisiae (strain ATCC 204508 / S288c) GN=IPP1 PE=1 SV=4	>sp|P00817|IPYR_YEAST Inorganic pyrophosphatase OS=Saccharomyces cerevisiae (strain ATCC 204508 / S288c) GN=IPP1 PE=1 SV=4	0.279796	0.281531	0.996649	0.0743478	0.554253	0.998393
8083200	8402900	16473000	11394000	10173000	8729800	13185000	9818900	>sp|P38701|RS20_YEAST 40S ribosomal protein S20 OS=Saccharomyces cerevisiae (strain ATCC 204508 / S288c) GN=RPS20 PE=1 SV=3	>sp|P38701|RS20_YEAST 40S ribosomal protein S20 OS=Saccharomyces cerevisiae (strain ATCC 204508 / S288c) GN=RPS20 PE=1 SV=3	0.280464	0.294216	0.996649	0.0595206	0.884538	0.998393
1840600	1554300	2827200	1709100	1061900	1130600	631110	531890	>sp|Q12306|SMT3_YEAST Ubiquitin-like protein SMT3 OS=Saccharomyces cerevisiae (strain ATCC 204508 / S288c) GN=SMT3 PE=1 SV=1	>sp|Q12306|SMT3_YEAST Ubiquitin-like protein SMT3 OS=Saccharomyces cerevisiae (strain ATCC 204508 / S288c) GN=SMT3 PE=1 SV=1	0.281593	0.658619	0.996649	0.0318478	0.961221	0.998393
7478900	7847200	10136000	7266000	12714000	9222500	4721500	3960600	>sp|P29952|MPI_YEAST Mannose-6-phosphate isomerase OS=Saccharomyces cerevisiae (strain ATCC 204508 / S288c) GN=PMI40 PE=1 SV=4	>sp|P29952|MPI_YEAST Mannose-6-phosphate isomerase OS=Saccharomyces cerevisiae (strain ATCC 204508 / S288c) GN=PMI40 PE=1 SV=4	0.281904	0.515528	0.996649	0.0598051	0.829503	0.998393
15378000	15469000	16282000	11974000	19049000	14231000	12179000	10083000	>sp|P14843|AROF_YEAST Phospho-2-dehydro-3-deoxyheptonate aldolase, phenylalanine-inhibited OS=Saccharomyces cerevisiae (strain ATCC 204508 / S288c) GN=ARO3 PE=1 SV=1	>sp|P14843|AROF_YEAST Phospho-2-dehydro-3-deoxyheptonate aldolase, phenylalanine-inhibited OS=Saccharomyces cerevisiae (strain ATCC 204508 / S288c) GN=ARO3 PE=1 SV=1	0.282002	0.191416	0.996649	0.0666084	0.502253	0.998393
42979000	48084000	25172000	30461000	75310000	41509000	41776000	25600000	>sp|P04840|VDAC1_YEAST Mitochondrial outer membrane protein porin 1 OS=Saccharomyces cerevisiae (strain ATCC 204508 / S288c) GN=POR1 PE=1 SV=4	>sp|P04840|VDAC1_YEAST Mitochondrial outer membrane protein porin 1 OS=Saccharomyces cerevisiae (strain ATCC 204508 / S288c) GN=POR1 PE=1 SV=4	0.28222	0.48965	0.996649	0.086705	0.720189	0.998393
65243000	66934000	63150000	47717000	89333000	71367000	54954000	40555000	>sp|P19358|METK2_YEAST S-adenosylmethionine synthase 2 OS=Saccharomyces cerevisiae (strain ATCC 204508 / S288c) GN=SAM2 PE=1 SV=3	>sp|P19358|METK2_YEAST S-adenosylmethionine synthase 2 OS=Saccharomyces cerevisiae (strain ATCC 204508 / S288c) GN=SAM2 PE=1 SV=3	0.282411	0.292613	0.996649	0.0787594	0.211678	0.998393
2311700	1935800	1224900	1360000	1965800	1364000	1879400	1330200	>sp|P38986|ASPG1_YEAST L-asparaginase 1 OS=Saccharomyces cerevisiae (strain ATCC 204508 / S288c) GN=ASP1 PE=1 SV=1	>sp|P38986|ASPG1_YEAST L-asparaginase 1 OS=Saccharomyces cerevisiae (strain ATCC 204508 / S288c) GN=ASP1 PE=1 SV=1	0.282746	0.273729	0.996649	0.0615548	0.798638	0.998393
2237700	2208000	1533400	1443700	4564600	2973400	3257800	2455200	>sp|P31382|PMT2_YEAST Dolichyl-phosphate-mannose--protein mannosyltransferase 2 OS=Saccharomyces cerevisiae (strain ATCC 204508 / S288c) GN=PMT2 PE=1 SV=2;>sp|P47190|PMT3_YEAST Dolichyl-phosphate-mannose--protein mannosyltransferase 3 OS=Saccharomyces cerevisiae (strain ATCC 204508 / S288c) GN=PMT3 PE=1 SV=2	>sp|P31382|PMT2_YEAST Dolichyl-phosphate-mannose--protein mannosyltransferase 2 OS=Saccharomyces cerevisiae (strain ATCC 204508 / S288c) GN=PMT2 PE=1 SV=2	0.283168	0.510727	0.996649	0.0730059	0.820857	0.998393
433580	588490	244790	373400	1289400	367750	787020	606670	>sp|P08456|PSS_YEAST CDP-diacylglycerol--serine O-phosphatidyltransferase OS=Saccharomyces cerevisiae (strain ATCC 204508 / S288c) GN=CHO1 PE=1 SV=3	>sp|P08456|PSS_YEAST CDP-diacylglycerol--serine O-phosphatidyltransferase OS=Saccharomyces cerevisiae (strain ATCC 204508 / S288c) GN=CHO1 PE=1 SV=3	0.283873	0.628466	0.996649	0.0719031	0.874355	0.998393
0	0	548790	916250	1851600	987400	616090	382530	>sp|P43588|RPN11_YEAST 26S proteasome regulatory subunit RPN11 OS=Saccharomyces cerevisiae (strain ATCC 204508 / S288c) GN=RPN11 PE=1 SV=1	>sp|P43588|RPN11_YEAST 26S proteasome regulatory subunit RPN11 OS=Saccharomyces cerevisiae (strain ATCC 204508 / S288c) GN=RPN11 PE=1 SV=1	0.285049	0.708949	0.996649	-0.0594622	0.890734	0.998393
5941800	6573200	5556300	5267000	8613700	5451800	5281300	3604900	>sp|P38631|FKS1_YEAST 1,3-beta-glucan synthase component FKS1 OS=Saccharomyces cerevisiae (strain ATCC 204508 / S288c) GN=FKS1 PE=1 SV=2;>sp|P40989|FKS2_YEAST 1,3-beta-glucan synthase component GSC2 OS=Saccharomyces cerevisiae (strain ATCC 204508 / S288c) GN=GSC2 PE=1 SV=2;>sp|Q04952|FKS3_YEAST 1,3-beta-glucan synthase component FKS3 OS=Saccharomyces cerevisiae (strain ATCC 204508 / S288c) GN=FKS…	>sp|P38631|FKS1_YEAST 1,3-beta-glucan synthase component FKS1 OS=Saccharomyces cerevisiae (strain ATCC 204508 / S288c) GN=FKS1 PE=1 SV=2;>sp|P40989|FKS2_YEAST 1,3-beta-glucan synthase component GSC2 OS=Saccharomyces cerevisiae (strain ATCC 204508 / S288c) GN=GSC2 PE=1 SV=2	0.28557	0.282767	0.996649	0.0684225	0.410004	0.998393
1268600	1191000	785470	879810	3149500	2089900	1980200	1282200	>sp|P38328|ARPC1_YEAST Actin-related protein 2/3 complex subunit 1 OS=Saccharomyces cerevisiae (strain ATCC 204508 / S288c) GN=ARC40 PE=1 SV=1	>sp|P38328|ARPC1_YEAST Actin-related protein 2/3 complex subunit 1 OS=Saccharomyces cerevisiae (strain ATCC 204508 / S288c) GN=ARC40 PE=1 SV=1	0.286535	0.588384	0.996649	0.07703	0.838731	0.998393
12200000	12262000	12258000	9916700	11304000	8319300	10015000	7545800	>sp|Q03048|COFI_YEAST Cofilin OS=Saccharomyces cerevisiae (strain ATCC 204508 / S288c) GN=COF1 PE=1 SV=1	>sp|Q03048|COFI_YEAST Cofilin OS=Saccharomyces cerevisiae (strain ATCC 204508 / S288c) GN=COF1 PE=1 SV=1	0.287299	0.138665	0.996649	0.0682486	0.762302	0.998393
600240	754510	637130	716380	1874400	672800	1132900	1005300	>sp|P38804|SDO1L_YEAST Restriction of telomere capping protein 3 OS=Saccharomyces cerevisiae (strain ATCC 204508 / S288c) GN=RTC3 PE=1 SV=1	>sp|P38804|SDO1L_YEAST Restriction of telomere capping protein 3 OS=Saccharomyces cerevisiae (strain ATCC 204508 / S288c) GN=RTC3 PE=1 SV=1	0.287859	0.506512	0.996649	0.0704592	0.849604	0.998393
1205700	1549000	845470	698480	857150	785180	589860	273040	>sp|P40202|CCS1_YEAST Superoxide dismutase 1 copper chaperone OS=Saccharomyces cerevisiae (strain ATCC 204508 / S288c) GN=CCS1 PE=1 SV=1	>sp|P40202|CCS1_YEAST Superoxide dismutase 1 copper chaperone OS=Saccharomyces cerevisiae (strain ATCC 204508 / S288c) GN=CCS1 PE=1 SV=1	0.287963	0.62339	0.996649	0.0500893	0.916338	0.998393
2096700	2588800	816470	899020	1564400	830120	884540	551780	>sp|P38295|MCFS2_YEAST Medium-chain fatty acid ethyl ester synthase/esterase 2 OS=Saccharomyces cerevisiae (strain ATCC 204508 / S288c) GN=EHT1 PE=1 SV=1	>sp|P38295|MCFS2_YEAST Medium-chain fatty acid ethyl ester synthase/esterase 2 OS=Saccharomyces cerevisiae (strain ATCC 204508 / S288c) GN=EHT1 PE=1 SV=1	0.287984	0.635685	0.996649	0.061067	0.89672	0.998393
123790	119940	93039	140470	473260	177500	0	0	>sp|P53200|AML1_YEAST N(6)-adenine-specific DNA methyltransferase-like 1 OS=Saccharomyces cerevisiae (strain ATCC 204508 / S288c) GN=AML1 PE=1 SV=2	>sp|P53200|AML1_YEAST N(6)-adenine-specific DNA methyltransferase-like 1 OS=Saccharomyces cerevisiae (strain ATCC 204508 / S288c) GN=AML1 PE=1 SV=2	0.28868	0.716998	0.996649	0.163839	0.740492	0.998393
71238000	75927000	72845000	55535000	105410000	72360000	45078000	36220000	>sp|P19097|FAS2_YEAST Fatty acid synthase subunit alpha OS=Saccharomyces cerevisiae (strain ATCC 204508 / S288c) GN=FAS2 PE=1 SV=2	>sp|P19097|FAS2_YEAST Fatty acid synthase subunit alpha OS=Saccharomyces cerevisiae (strain ATCC 204508 / S288c) GN=FAS2 PE=1 SV=2	0.289463	0.440357	0.996649	0.083469	0.618838	0.998393
181390	195840	0	0	465940	323720	340390	247460	>sp|Q3E834|YOS1_YEAST Protein transport protein YOS1 OS=Saccharomyces cerevisiae (strain ATCC 204508 / S288c) GN=YOS1 PE=1 SV=1	>sp|Q3E834|YOS1_YEAST Protein transport protein YOS1 OS=Saccharomyces cerevisiae (strain ATCC 204508 / S288c) GN=YOS1 PE=1 SV=1	0.291603	0.5537	0.996649	-0.0288825	0.947833	0.998393
3757700	4638200	4802400	4550500	12822000	5398400	7059900	6387300	>sp|P34730|BMH2_YEAST Protein BMH2 OS=Saccharomyces cerevisiae (strain ATCC 204508 / S288c) GN=BMH2 PE=1 SV=3	>sp|P34730|BMH2_YEAST Protein BMH2 OS=Saccharomyces cerevisiae (strain ATCC 204508 / S288c) GN=BMH2 PE=1 SV=3	0.291619	0.495759	0.996649	0.0839418	0.820366	0.998393
4186600	4623000	5051200	4999000	4647500	4489700	424370	178900	>sp|P35719|MRP8_YEAST Uncharacterized protein MRP8 OS=Saccharomyces cerevisiae (strain ATCC 204508 / S288c) GN=MRP8 PE=1 SV=1	>sp|P35719|MRP8_YEAST Uncharacterized protein MRP8 OS=Saccharomyces cerevisiae (strain ATCC 204508 / S288c) GN=MRP8 PE=1 SV=1	0.291985	0.848197	0.996649	0.0443927	0.97412	0.998393
5524600	8058600	7749100	6924300	9525900	4152500	6069500	4751800	>sp|Q07551|KAR_YEAST NADPH-dependent alpha-keto amide reductase OS=Saccharomyces cerevisiae (strain ATCC 204508 / S288c) GN=YDL124W PE=1 SV=1	>sp|Q07551|KAR_YEAST NADPH-dependent alpha-keto amide reductase OS=Saccharomyces cerevisiae (strain ATCC 204508 / S288c) GN=YDL124W PE=1 SV=1	0.29217	0.346663	0.996649	0.0723811	0.793039	0.998393
17051000	16126000	13703000	11988000	29206000	22192000	16385000	11559000	>sp|P40510|SER33_YEAST D-3-phosphoglycerate dehydrogenase 2 OS=Saccharomyces cerevisiae (strain ATCC 204508 / S288c) GN=SER33 PE=1 SV=1	>sp|P40510|SER33_YEAST D-3-phosphoglycerate dehydrogenase 2 OS=Saccharomyces cerevisiae (strain ATCC 204508 / S288c) GN=SER33 PE=1 SV=1	0.293238	0.396958	0.996649	0.0874028	0.592757	0.998393
1226100	2166000	1894300	1990400	3073800	1870000	1349700	529930	>sp|P32939|YPT7_YEAST GTP-binding protein YPT7 OS=Saccharomyces cerevisiae (strain ATCC 204508 / S288c) GN=YPT7 PE=1 SV=1	>sp|P32939|YPT7_YEAST GTP-binding protein YPT7 OS=Saccharomyces cerevisiae (strain ATCC 204508 / S288c) GN=YPT7 PE=1 SV=1	0.29335	0.623677	0.996649	0.0658554	0.876074	0.998393
3487600	3000100	1173000	864980	1616200	1300500	959870	832340	>sp|P43583|BLM10_YEAST Proteasome activator BLM10 OS=Saccharomyces cerevisiae (strain ATCC 204508 / S288c) GN=BLM10 PE=1 SV=2	>sp|P43583|BLM10_YEAST Proteasome activator BLM10 OS=Saccharomyces cerevisiae (strain ATCC 204508 / S288c) GN=BLM10 PE=1 SV=2	0.293973	0.637804	0.996649	0.0635484	0.904961	0.998393
1223400	1308300	891450	974430	2708200	1476700	1820300	1263100	>sp|P38968|SEC31_YEAST Protein transport protein SEC31 OS=Saccharomyces cerevisiae (strain ATCC 204508 / S288c) GN=SEC31 PE=1 SV=3	>sp|P38968|SEC31_YEAST Protein transport protein SEC31 OS=Saccharomyces cerevisiae (strain ATCC 204508 / S288c) GN=SEC31 PE=1 SV=3	0.294241	0.456898	0.996649	0.0801717	0.755931	0.998393
402020	381690	507250	391100	579200	426270	510170	416440	>sp|P25043|PSB2_YEAST Proteasome subunit beta type-2 OS=Saccharomyces cerevisiae (strain ATCC 204508 / S288c) GN=PUP1 PE=1 SV=1	>sp|P25043|PSB2_YEAST Proteasome subunit beta type-2 OS=Saccharomyces cerevisiae (strain ATCC 204508 / S288c) GN=PUP1 PE=1 SV=1	0.296297	0.0432041	0.996649	0.061932	0.810489	0.998393
1526600	1896200	5049900	2805300	3206900	3037200	1777700	1196000	>sp|P20051|PYRC_YEAST Dihydroorotase OS=Saccharomyces cerevisiae (strain ATCC 204508 / S288c) GN=URA4 PE=1 SV=2	>sp|P20051|PYRC_YEAST Dihydroorotase OS=Saccharomyces cerevisiae (strain ATCC 204508 / S288c) GN=URA4 PE=1 SV=2	0.296386	0.577332	0.996649	0.059645	0.90485	0.998393
409400	462360	327860	259020	2483300	1799700	1977700	1342900	>sp|P53723|YN8B_YEAST UPF0674 endoplasmic reticulum membrane protein YNR021W OS=Saccharomyces cerevisiae (strain ATCC 204508 / S288c) GN=YNR021W PE=1 SV=3	>sp|P53723|YN8B_YEAST UPF0674 endoplasmic reticulum membrane protein YNR021W OS=Saccharomyces cerevisiae (strain ATCC 204508 / S288c) GN=YNR021W PE=1 SV=3	0.296871	0.776433	0.996649	0.096619	0.918399	0.998393
46957000	48405000	30830000	31485000	67876000	44681000	40622000	25729000	>sp|P47169|MET5_YEAST Sulfite reductase [NADPH] subunit beta OS=Saccharomyces cerevisiae (strain ATCC 204508 / S288c) GN=MET5 PE=1 SV=1;REV__>sp|Q08491|SKI7_YEAST Superkiller protein 7 OS=Saccharomyces cerevisiae (strain ATCC 204508 / S288c) GN=SKI7 PE=1 SV=1	>sp|P47169|MET5_YEAST Sulfite reductase [NADPH] subunit beta OS=Saccharomyces cerevisiae (strain ATCC 204508 / S288c) GN=MET5 PE=1 SV=1	0.29699	0.388549	0.996649	0.0970087	0.552694	0.998393
8443800	7857800	5027300	5531000	11609000	8353800	7285900	4337400	>sp|Q12499|NOP58_YEAST Nucleolar protein 58 OS=Saccharomyces cerevisiae (strain ATCC 204508 / S288c) GN=NOP58 PE=1 SV=1	>sp|Q12499|NOP58_YEAST Nucleolar protein 58 OS=Saccharomyces cerevisiae (strain ATCC 204508 / S288c) GN=NOP58 PE=1 SV=1	0.297257	0.408874	0.996649	0.0875516	0.583117	0.998393
272530	347610	1484900	857040	1192600	1031500	910710	626000	>sp|P21304|PWP1_YEAST Periodic tryptophan protein 1 OS=Saccharomyces cerevisiae (strain ATCC 204508 / S288c) GN=PWP1 PE=1 SV=1	>sp|P21304|PWP1_YEAST Periodic tryptophan protein 1 OS=Saccharomyces cerevisiae (strain ATCC 204508 / S288c) GN=PWP1 PE=1 SV=1	0.298018	0.660333	0.996649	0.0621953	0.930101	0.998393
3561400	4702900	5042600	4507900	12029000	6584300	7301200	4936200	>sp|P15891|ABP1_YEAST Actin-binding protein OS=Saccharomyces cerevisiae (strain ATCC 204508 / S288c) GN=ABP1 PE=1 SV=4	>sp|P15891|ABP1_YEAST Actin-binding protein OS=Saccharomyces cerevisiae (strain ATCC 204508 / S288c) GN=ABP1 PE=1 SV=4	0.298688	0.478982	0.996649	0.0893666	0.784727	0.998393
2135800	2462600	2160300	1772500	2823700	1845700	559760	392920	>sp|P32377|MVD1_YEAST Diphosphomevalonate decarboxylase OS=Saccharomyces cerevisiae (strain ATCC 204508 / S288c) GN=MVD1 PE=1 SV=2	>sp|P32377|MVD1_YEAST Diphosphomevalonate decarboxylase OS=Saccharomyces cerevisiae (strain ATCC 204508 / S288c) GN=MVD1 PE=1 SV=2	0.301008	0.718316	0.996649	0.062776	0.926407	0.998393
16574000	17591000	8872900	10283000	27958000	15530000	12592000	7978800	>sp|P25694|CDC48_YEAST Cell division control protein 48 OS=Saccharomyces cerevisiae (strain ATCC 204508 / S288c) GN=CDC48 PE=1 SV=3	>sp|P25694|CDC48_YEAST Cell division control protein 48 OS=Saccharomyces cerevisiae (strain ATCC 204508 / S288c) GN=CDC48 PE=1 SV=3	0.301942	0.51625	0.996649	0.0984473	0.69279	0.998393
4888700	6840500	877150	1065500	6728500	2789100	2773500	1700300	>sp|P09938|RIR2_YEAST Ribonucleoside-diphosphate reductase small chain 1 OS=Saccharomyces cerevisiae (strain ATCC 204508 / S288c) GN=RNR2 PE=1 SV=2	>sp|P09938|RIR2_YEAST Ribonucleoside-diphosphate reductase small chain 1 OS=Saccharomyces cerevisiae (strain ATCC 204508 / S288c) GN=RNR2 PE=1 SV=2	0.302779	0.738061	0.996649	0.100236	0.886292	0.998393
8461300	11393000	7825300	6796100	16073000	8607600	6523700	4482800	>sp|P17709|HXKG_YEAST Glucokinase-1 OS=Saccharomyces cerevisiae (strain ATCC 204508 / S288c) GN=GLK1 PE=1 SV=1	>sp|P17709|HXKG_YEAST Glucokinase-1 OS=Saccharomyces cerevisiae (strain ATCC 204508 / S288c) GN=GLK1 PE=1 SV=1	0.304122	0.47758	0.996649	0.0897679	0.642973	0.998393
9765800	8918200	6863300	6793700	14307000	9373200	10086000	7324700	>sp|P52910|ACS2_YEAST Acetyl-coenzyme A synthetase 2 OS=Saccharomyces cerevisiae (strain ATCC 204508 / S288c) GN=ACS2 PE=1 SV=1;>sp|Q01574|ACS1_YEAST Acetyl-coenzyme A synthetase 1 OS=Saccharomyces cerevisiae (strain ATCC 204508 / S288c) GN=ACS1 PE=1 SV=2	>sp|P52910|ACS2_YEAST Acetyl-coenzyme A synthetase 2 OS=Saccharomyces cerevisiae (strain ATCC 204508 / S288c) GN=ACS2 PE=1 SV=1	0.304328	0.257785	0.996649	0.0957744	0.526409	0.998393
419740	435360	401110	225310	389130	375310	281520	215100	>sp|Q04660|ERB1_YEAST Ribosome biogenesis protein ERB1 OS=Saccharomyces cerevisiae (strain ATCC 204508 / S288c) GN=ERB1 PE=1 SV=1	>sp|Q04660|ERB1_YEAST Ribosome biogenesis protein ERB1 OS=Saccharomyces cerevisiae (strain ATCC 204508 / S288c) GN=ERB1 PE=1 SV=1	0.304943	0.331703	0.996649	0.0626268	0.818392	0.998393
228420	243240	189090	146230	730500	391880	315610	306560	>sp|P23180|AIM17_YEAST Probable oxidoreductase AIM17 OS=Saccharomyces cerevisiae (strain ATCC 204508 / S288c) GN=AIM17 PE=1 SV=2	>sp|P23180|AIM17_YEAST Probable oxidoreductase AIM17 OS=Saccharomyces cerevisiae (strain ATCC 204508 / S288c) GN=AIM17 PE=1 SV=2	0.305147	0.58364	0.996649	0.0818681	0.835161	0.998393
287930	322450	402230	372350	495200	369430	540920	299120	>sp|P38795|NADE_YEAST Glutamine-dependent NAD(+) synthetase OS=Saccharomyces cerevisiae (strain ATCC 204508 / S288c) GN=QNS1 PE=1 SV=1	>sp|P38795|NADE_YEAST Glutamine-dependent NAD(+) synthetase OS=Saccharomyces cerevisiae (strain ATCC 204508 / S288c) GN=QNS1 PE=1 SV=1	0.306351	0.206562	0.996649	0.0734402	0.803338	0.998393
1605300	1513600	910620	685670	1514800	974090	1112500	1041500	>sp|P23615|SPT6_YEAST Transcription elongation factor SPT6 OS=Saccharomyces cerevisiae (strain ATCC 204508 / S288c) GN=SPT6 PE=1 SV=1	>sp|P23615|SPT6_YEAST Transcription elongation factor SPT6 OS=Saccharomyces cerevisiae (strain ATCC 204508 / S288c) GN=SPT6 PE=1 SV=1	0.306584	0.350656	0.996649	0.08074	0.760567	0.998393
509080	526790	253470	246520	648360	482700	564760	322090	>sp|P32457|CDC3_YEAST Cell division control protein 3 OS=Saccharomyces cerevisiae (strain ATCC 204508 / S288c) GN=CDC3 PE=1 SV=3	>sp|P32457|CDC3_YEAST Cell division control protein 3 OS=Saccharomyces cerevisiae (strain ATCC 204508 / S288c) GN=CDC3 PE=1 SV=3	0.306654	0.467826	0.996649	0.0827268	0.743877	0.998393
490800	616180	556060	339880	1737500	1291200	1045000	782060	>sp|P51601|GCH1_YEAST GTP cyclohydrolase 1 OS=Saccharomyces cerevisiae (strain ATCC 204508 / S288c) GN=FOL2 PE=1 SV=1	>sp|P51601|GCH1_YEAST GTP cyclohydrolase 1 OS=Saccharomyces cerevisiae (strain ATCC 204508 / S288c) GN=FOL2 PE=1 SV=1	0.307113	0.616947	0.996649	0.0888552	0.855837	0.998393
3573400	4742700	2772200	2188200	5369700	3546700	4540200	2799500	>sp|P38912|IF1A_YEAST Eukaryotic translation initiation factor 1A OS=Saccharomyces cerevisiae (strain ATCC 204508 / S288c) GN=TIF11 PE=1 SV=1	>sp|P38912|IF1A_YEAST Eukaryotic translation initiation factor 1A OS=Saccharomyces cerevisiae (strain ATCC 204508 / S288c) GN=TIF11 PE=1 SV=1	0.307207	0.368897	0.996649	0.0919383	0.666706	0.998393
6743900	6439600	7603300	4923900	9852100	7443700	5451200	4973200	>sp|P50861|RIB4_YEAST 6,7-dimethyl-8-ribityllumazine synthase OS=Saccharomyces cerevisiae (strain ATCC 204508 / S288c) GN=RIB4 PE=1 SV=2	>sp|P50861|RIB4_YEAST 6,7-dimethyl-8-ribityllumazine synthase OS=Saccharomyces cerevisiae (strain ATCC 204508 / S288c) GN=RIB4 PE=1 SV=2	0.307562	0.230427	0.996649	0.0876302	0.505762	0.998393
90466	89450	837320	878450	2985200	1703600	598890	431100	>sp|P38071|ETR1_YEAST Enoyl-[acyl-carrier protein] reductase [NADPH, B-specific], mitochondrial OS=Saccharomyces cerevisiae (strain ATCC 204508 / S288c) GN=ETR1 PE=1 SV=3	>sp|P38071|ETR1_YEAST Enoyl-[acyl-carrier protein] reductase [NADPH, B-specific], mitochondrial OS=Saccharomyces cerevisiae (strain ATCC 204508 / S288c) GN=ETR1 PE=1 SV=3	0.307656	0.831633	0.996649	0.0875323	0.949472	0.998393
0	0	1078800	924910	1119400	811810	917480	778140	>sp|P22139|RPAB5_YEAST DNA-directed RNA polymerases I, II, and III subunit RPABC5 OS=Saccharomyces cerevisiae (strain ATCC 204508 / S288c) GN=RPB10 PE=1 SV=2	>sp|P22139|RPAB5_YEAST DNA-directed RNA polymerases I, II, and III subunit RPABC5 OS=Saccharomyces cerevisiae (strain ATCC 204508 / S288c) GN=RPB10 PE=1 SV=2	0.307734	0.0564471	0.996649	-0.0516629	0.871995	0.998393
1683000	1631800	1655200	1350800	1387900	1104500	903410	611060	>sp|Q07471|THI3_YEAST Thiamine metabolism regulatory protein THI3 OS=Saccharomyces cerevisiae (strain ATCC 204508 / S288c) GN=THI3 PE=1 SV=1	>sp|Q07471|THI3_YEAST Thiamine metabolism regulatory protein THI3 OS=Saccharomyces cerevisiae (strain ATCC 204508 / S288c) GN=THI3 PE=1 SV=1	0.307835	0.438807	0.996649	0.0707212	0.845115	0.998393
1306400	1441100	980690	698120	1703300	1054400	732640	640540	>sp|P48606|TBCA_YEAST Tubulin-specific chaperone A OS=Saccharomyces cerevisiae (strain ATCC 204508 / S288c) GN=RBL2 PE=1 SV=1	>sp|P48606|TBCA_YEAST Tubulin-specific chaperone A OS=Saccharomyces cerevisiae (strain ATCC 204508 / S288c) GN=RBL2 PE=1 SV=1	0.308619	0.445427	0.996649	0.0786001	0.717123	0.998393
3840100	4458500	2912600	2575600	5227200	3463800	2211800	1378500	>sp|P32598|PP12_YEAST Serine/threonine-protein phosphatase PP1-2 OS=Saccharomyces cerevisiae (strain ATCC 204508 / S288c) GN=GLC7 PE=1 SV=1	>sp|P32598|PP12_YEAST Serine/threonine-protein phosphatase PP1-2 OS=Saccharomyces cerevisiae (strain ATCC 204508 / S288c) GN=GLC7 PE=1 SV=1	0.309447	0.518794	0.996649	0.0864759	0.748111	0.998393
2315200	2279400	1337800	1355800	2831300	2028400	735200	435830	>sp|P14904|AMPL_YEAST Vacuolar aminopeptidase 1 OS=Saccharomyces cerevisiae (strain ATCC 204508 / S288c) GN=LAP4 PE=1 SV=2	>sp|P14904|AMPL_YEAST Vacuolar aminopeptidase 1 OS=Saccharomyces cerevisiae (strain ATCC 204508 / S288c) GN=LAP4 PE=1 SV=2	0.309674	0.672779	0.996649	0.0806052	0.880313	0.998393
17594000	15561000	19372000	16111000	29432000	21618000	20243000	15829000	>sp|P17967|PDI_YEAST Protein disulfide-isomerase OS=Saccharomyces cerevisiae (strain ATCC 204508 / S288c) GN=PDI1 PE=1 SV=2	>sp|P17967|PDI_YEAST Protein disulfide-isomerase OS=Saccharomyces cerevisiae (strain ATCC 204508 / S288c) GN=PDI1 PE=1 SV=2	0.31077	0.167572	0.996649	0.102301	0.543888	0.998393
1101000	1064000	770550	600380	523160	457990	597030	381350	>sp|P38697|IMDH2_YEAST Inosine-5'-monophosphate dehydrogenase 2 OS=Saccharomyces cerevisiae (strain ATCC 204508 / S288c) GN=IMD2 PE=1 SV=1;>sp|O42831|YA075_YEAST Putative inosine-5'-monophosphate dehydrogenase-like protein YAR075W OS=Saccharomyces cerevisiae (strain ATCC 204508 / S288c) GN=YAR075W PE=5 SV=1	>sp|P38697|IMDH2_YEAST Inosine-5'-monophosphate dehydrogenase 2 OS=Saccharomyces cerevisiae (strain ATCC 204508 / S288c) GN=IMD2 PE=1 SV=1	0.311988	0.465158	0.996649	0.0706674	0.881275	0.998393
942680	581460	0	0	311610	186200	158440	224610	>sp|P00729|CBPY_YEAST Carboxypeptidase Y OS=Saccharomyces cerevisiae (strain ATCC 204508 / S288c) GN=PRC1 PE=1 SV=1	>sp|P00729|CBPY_YEAST Carboxypeptidase Y OS=Saccharomyces cerevisiae (strain ATCC 204508 / S288c) GN=PRC1 PE=1 SV=1	0.312164	0.747803	0.996649	-0.0244862	0.979803	0.998393
5257500	5215800	3688600	4146500	7467200	4487800	6008200	3771800	>sp|P16550|APA1_YEAST Protein APA1 OS=Saccharomyces cerevisiae (strain ATCC 204508 / S288c) GN=APA1 PE=1 SV=4	>sp|P16550|APA1_YEAST Protein APA1 OS=Saccharomyces cerevisiae (strain ATCC 204508 / S288c) GN=APA1 PE=1 SV=4	0.312227	0.23249	0.996649	0.100058	0.53247	0.998393
52890000	51410000	30356000	35936000	71182000	42009000	27685000	17142000	>sp|P10081|IF4A_YEAST ATP-dependent RNA helicase eIF4A OS=Saccharomyces cerevisiae (strain ATCC 204508 / S288c) GN=TIF1 PE=1 SV=3	>sp|P10081|IF4A_YEAST ATP-dependent RNA helicase eIF4A OS=Saccharomyces cerevisiae (strain ATCC 204508 / S288c) GN=TIF1 PE=1 SV=3	0.31247	0.534668	0.996649	0.109168	0.720785	0.998393
4448100	4981800	4720600	3233500	4818700	3491300	2330100	1760000	>sp|P36010|NDK_YEAST Nucleoside diphosphate kinase OS=Saccharomyces cerevisiae (strain ATCC 204508 / S288c) GN=YNK1 PE=1 SV=1	>sp|P36010|NDK_YEAST Nucleoside diphosphate kinase OS=Saccharomyces cerevisiae (strain ATCC 204508 / S288c) GN=YNK1 PE=1 SV=1	0.313023	0.463976	0.996649	0.0830989	0.787301	0.998393
442570	616580	300250	198350	510850	376460	349070	215950	>sp|P39929|SNF7_YEAST Vacuolar-sorting protein SNF7 OS=Saccharomyces cerevisiae (strain ATCC 204508 / S288c) GN=SNF7 PE=1 SV=1	>sp|P39929|SNF7_YEAST Vacuolar-sorting protein SNF7 OS=Saccharomyces cerevisiae (strain ATCC 204508 / S288c) GN=SNF7 PE=1 SV=1	0.313239	0.482242	0.996649	0.0786853	0.77314	0.998393
0	0	240920	185810	246930	253890	0	160190	>sp|P25654|YCY0_YEAST UPF0587 protein YCR090C OS=Saccharomyces cerevisiae (strain ATCC 204508 / S288c) GN=YCR090C PE=1 SV=1	>sp|P25654|YCY0_YEAST UPF0587 protein YCR090C OS=Saccharomyces cerevisiae (strain ATCC 204508 / S288c) GN=YCR090C PE=1 SV=1	0.313723	0.303324	0.996649	-0.131484	0.751486	0.998393
1223100	1376100	1579100	1334200	1468600	1026800	1379700	869510	>sp|P38911|FKBP3_YEAST FK506-binding nuclear protein OS=Saccharomyces cerevisiae (strain ATCC 204508 / S288c) GN=FPR3 PE=1 SV=2	>sp|P38911|FKBP3_YEAST FK506-binding nuclear protein OS=Saccharomyces cerevisiae (strain ATCC 204508 / S288c) GN=FPR3 PE=1 SV=2	0.313863	0.125505	0.996649	0.0819668	0.754872	0.998393
104800	128140	115180	69868	120790	92170	114710	84800	>sp|Q03559|YM8V_YEAST Uncharacterized protein YMR295C OS=Saccharomyces cerevisiae (strain ATCC 204508 / S288c) GN=YMR295C PE=1 SV=1	>sp|Q03559|YM8V_YEAST Uncharacterized protein YMR295C OS=Saccharomyces cerevisiae (strain ATCC 204508 / S288c) GN=YMR295C PE=1 SV=1	0.314273	0.144624	0.996649	0.0680025	0.796699	0.998393
2351800	3382600	942460	807700	599830	464440	1258300	548060	>sp|P09950|HEM1_YEAST 5-aminolevulinate synthase, mitochondrial OS=Saccharomyces cerevisiae (strain ATCC 204508 / S288c) GN=HEM1 PE=1 SV=1	>sp|P09950|HEM1_YEAST 5-aminolevulinate synthase, mitochondrial OS=Saccharomyces cerevisiae (strain ATCC 204508 / S288c) GN=HEM1 PE=1 SV=1	0.316594	0.695732	0.996649	0.0790728	0.923434	0.998393
2244600	2161700	1013500	1309000	3741300	2092600	2213900	1322500	>sp|P38626|NCB5R_YEAST NADH-cytochrome b5 reductase 1 OS=Saccharomyces cerevisiae (strain ATCC 204508 / S288c) GN=CBR1 PE=1 SV=2	>sp|P38626|NCB5R_YEAST NADH-cytochrome b5 reductase 1 OS=Saccharomyces cerevisiae (strain ATCC 204508 / S288c) GN=CBR1 PE=1 SV=2	0.316685	0.496195	0.996649	0.105321	0.683983	0.998393
74745000	75813000	63219000	54430000	98207000	64394000	60294000	43682000	>sp|P60010|ACT_YEAST Actin OS=Saccharomyces cerevisiae (strain ATCC 204508 / S288c) GN=ACT1 PE=1 SV=1	>sp|P60010|ACT_YEAST Actin OS=Saccharomyces cerevisiae (strain ATCC 204508 / S288c) GN=ACT1 PE=1 SV=1	0.317341	0.221902	0.996649	0.114709	0.13447	0.998393
3253300	3303700	1738200	1976400	2730700	1681100	1414400	824220	>sp|P09733|TBA1_YEAST Tubulin alpha-1 chain OS=Saccharomyces cerevisiae (strain ATCC 204508 / S288c) GN=TUB1 PE=1 SV=2	>sp|P09733|TBA1_YEAST Tubulin alpha-1 chain OS=Saccharomyces cerevisiae (strain ATCC 204508 / S288c) GN=TUB1 PE=1 SV=2	0.317874	0.547678	0.996649	0.0908271	0.81595	0.998393
12529000	13077000	12665000	11228000	23056000	14203000	8586600	6237100	>sp|P40047|ALDH5_YEAST Aldehyde dehydrogenase 5, mitochondrial OS=Saccharomyces cerevisiae (strain ATCC 204508 / S288c) GN=ALD5 PE=1 SV=4	>sp|P40047|ALDH5_YEAST Aldehyde dehydrogenase 5, mitochondrial OS=Saccharomyces cerevisiae (strain ATCC 204508 / S288c) GN=ALD5 PE=1 SV=4	0.318036	0.454911	0.996649	0.103855	0.628983	0.998393
0	0	49038	45291	70590	47844	45191	37164	>sp|P36046|MIA40_YEAST Mitochondrial intermembrane space import and assembly protein 40 OS=Saccharomyces cerevisiae (strain ATCC 204508 / S288c) GN=MIA40 PE=1 SV=2	>sp|P36046|MIA40_YEAST Mitochondrial intermembrane space import and assembly protein 40 OS=Saccharomyces cerevisiae (strain ATCC 204508 / S288c) GN=MIA40 PE=1 SV=2	0.31931	0.231654	0.996649	-0.0653515	0.789003	0.998393
5562500	6291100	2939300	3442400	7745900	4092000	5700600	3359300	>sp|P31412|VATC_YEAST V-type proton ATPase subunit C OS=Saccharomyces cerevisiae (strain ATCC 204508 / S288c) GN=VMA5 PE=1 SV=4	>sp|P31412|VATC_YEAST V-type proton ATPase subunit C OS=Saccharomyces cerevisiae (strain ATCC 204508 / S288c) GN=VMA5 PE=1 SV=4	0.319515	0.40981	0.996649	0.10959	0.644988	0.998393
5700400	9286100	3458000	4974200	10240000	3815000	3920900	1851800	>sp|P07267|CARP_YEAST Saccharopepsin OS=Saccharomyces cerevisiae (strain ATCC 204508 / S288c) GN=PEP4 PE=1 SV=1	>sp|P07267|CARP_YEAST Saccharopepsin OS=Saccharomyces cerevisiae (strain ATCC 204508 / S288c) GN=PEP4 PE=1 SV=1	0.319545	0.611286	0.996649	0.105789	0.803286	0.998393
3732800	4072500	10252000	7130300	23341000	15942000	19542000	15486000	>sp|P87262|RL34A_YEAST 60S ribosomal protein L34-A OS=Saccharomyces cerevisiae (strain ATCC 204508 / S288c) GN=RPL34A PE=1 SV=1;>sp|P40525|RL34B_YEAST 60S ribosomal protein L34-B OS=Saccharomyces cerevisiae (strain ATCC 204508 / S288c) GN=RPL34B PE=1 SV=1	>sp|P87262|RL34A_YEAST 60S ribosomal protein L34-A OS=Saccharomyces cerevisiae (strain ATCC 204508 / S288c) GN=RPL34A PE=1 SV=1;>sp|P40525|RL34B_YEAST 60S ribosomal protein L34-B OS=Saccharomyces cerevisiae (strain ATCC 204508 / S288c) GN=RPL34B PE=1 SV=1	0.320965	0.688975	0.996649	0.118944	0.882571	0.998393
1278900	1463200	1866400	1301300	2118800	1676700	1174600	763800	>sp|Q06440|CORO_YEAST Coronin-like protein OS=Saccharomyces cerevisiae (strain ATCC 204508 / S288c) GN=CRN1 PE=1 SV=1	>sp|Q06440|CORO_YEAST Coronin-like protein OS=Saccharomyces cerevisiae (strain ATCC 204508 / S288c) GN=CRN1 PE=1 SV=1	0.321152	0.358368	0.996649	0.0889641	0.702784	0.998393
31166000	31803000	21138000	19905000	42347000	29287000	25912000	16004000	>sp|P39692|MET10_YEAST Sulfite reductase [NADPH] flavoprotein component OS=Saccharomyces cerevisiae (strain ATCC 204508 / S288c) GN=MET10 PE=1 SV=2	>sp|P39692|MET10_YEAST Sulfite reductase [NADPH] flavoprotein component OS=Saccharomyces cerevisiae (strain ATCC 204508 / S288c) GN=MET10 PE=1 SV=2	0.321176	0.348796	0.996649	0.116459	0.428834	0.998393
114380000	115190000	64927000	78754000	188320000	105630000	115100000	68887000	>sp|P16521|EF3A_YEAST Elongation factor 3A OS=Saccharomyces cerevisiae (strain ATCC 204508 / S288c) GN=YEF3 PE=1 SV=4	>sp|P16521|EF3A_YEAST Elongation factor 3A OS=Saccharomyces cerevisiae (strain ATCC 204508 / S288c) GN=YEF3 PE=1 SV=4	0.321509	0.405314	0.996649	0.131459	0.618236	0.998393
374900	373150	279960	287280	447830	0	311940	201280	>sp|P18414|ERD2_YEAST ER lumen protein retaining receptor OS=Saccharomyces cerevisiae (strain ATCC 204508 / S288c) GN=ERD2 PE=3 SV=1	>sp|P18414|ERD2_YEAST ER lumen protein retaining receptor OS=Saccharomyces cerevisiae (strain ATCC 204508 / S288c) GN=ERD2 PE=3 SV=1	0.321848	0.300744	0.996649	0.0164816	0.904197	0.998393
92026000	86317000	113440000	73883000	154980000	126900000	72024000	58908000	>sp|P00942|TPIS_YEAST Triosephosphate isomerase OS=Saccharomyces cerevisiae (strain ATCC 204508 / S288c) GN=TPI1 PE=1 SV=2	>sp|P00942|TPIS_YEAST Triosephosphate isomerase OS=Saccharomyces cerevisiae (strain ATCC 204508 / S288c) GN=TPI1 PE=1 SV=2	0.322354	0.366956	0.996649	0.118355	0.499117	0.998393
6068000	6436300	7447700	5113500	9786300	7239800	5048600	3822900	>sp|P24280|SEC14_YEAST SEC14 cytosolic factor OS=Saccharomyces cerevisiae (strain ATCC 204508 / S288c) GN=SEC14 PE=1 SV=3;>sp|P33324|YKJ1_YEAST CRAL-TRIO domain-containing protein YKL091C OS=Saccharomyces cerevisiae (strain ATCC 204508 / S288c) GN=YKL091C PE=1 SV=2	>sp|P24280|SEC14_YEAST SEC14 cytosolic factor OS=Saccharomyces cerevisiae (strain ATCC 204508 / S288c) GN=SEC14 PE=1 SV=3	0.323376	0.305187	0.996649	0.102212	0.479354	0.998393
1232500	1294600	612510	682540	1841500	1147300	1365100	758650	>sp|Q03940|RUVB1_YEAST RuvB-like protein 1 OS=Saccharomyces cerevisiae (strain ATCC 204508 / S288c) GN=RVB1 PE=1 SV=1	>sp|Q03940|RUVB1_YEAST RuvB-like protein 1 OS=Saccharomyces cerevisiae (strain ATCC 204508 / S288c) GN=RVB1 PE=1 SV=1	0.32576	0.450937	0.996649	0.108676	0.647993	0.998393
5111800	6292700	4129400	2574900	7514000	5178100	6089700	4610800	>sp|P25719|CYPC_YEAST Peptidyl-prolyl cis-trans isomerase C, mitochondrial OS=Saccharomyces cerevisiae (strain ATCC 204508 / S288c) GN=CPR3 PE=1 SV=1	>sp|P25719|CYPC_YEAST Peptidyl-prolyl cis-trans isomerase C, mitochondrial OS=Saccharomyces cerevisiae (strain ATCC 204508 / S288c) GN=CPR3 PE=1 SV=1	0.33002	0.359483	0.996649	0.115176	0.66652	0.998393
427860	328340	1345100	1454800	1546700	1357000	1829400	1004600	>sp|Q99383|HRP1_YEAST Nuclear polyadenylated RNA-binding protein 4 OS=Saccharomyces cerevisiae (strain ATCC 204508 / S288c) GN=HRP1 PE=1 SV=1	>sp|Q99383|HRP1_YEAST Nuclear polyadenylated RNA-binding protein 4 OS=Saccharomyces cerevisiae (strain ATCC 204508 / S288c) GN=HRP1 PE=1 SV=1	0.330591	0.648073	0.996649	0.106122	0.892168	0.998393
47418	49020	31255	34890	66521	37318	47259	29190	>sp|P38144|ISW1_YEAST ISWI chromatin-remodeling complex ATPase ISW1 OS=Saccharomyces cerevisiae (strain ATCC 204508 / S288c) GN=ISW1 PE=1 SV=2	>sp|P38144|ISW1_YEAST ISWI chromatin-remodeling complex ATPase ISW1 OS=Saccharomyces cerevisiae (strain ATCC 204508 / S288c) GN=ISW1 PE=1 SV=2	0.330598	0.26934	0.996649	0.0877566	0.374949	0.998393
38783000	39379000	19597000	20216000	49212000	30723000	25111000	15310000	>sp|Q12122|HOSM_YEAST Homocitrate synthase, mitochondrial OS=Saccharomyces cerevisiae (strain ATCC 204508 / S288c) GN=LYS21 PE=1 SV=1	>sp|Q12122|HOSM_YEAST Homocitrate synthase, mitochondrial OS=Saccharomyces cerevisiae (strain ATCC 204508 / S288c) GN=LYS21 PE=1 SV=1	0.331667	0.467074	0.996649	0.128814	0.625259	0.998393
1596800	1833300	907770	838530	740630	244330	780730	887240	>sp|P53738|TR112_YEAST Multifunctional methyltransferase subunit TRM112 OS=Saccharomyces cerevisiae (strain ATCC 204508 / S288c) GN=TRM112 PE=1 SV=1	>sp|P53738|TR112_YEAST Multifunctional methyltransferase subunit TRM112 OS=Saccharomyces cerevisiae (strain ATCC 204508 / S288c) GN=TRM112 PE=1 SV=1	0.332657	0.629347	0.996649	0.0949075	0.899487	0.998393
22759000	23295000	23699000	22718000	41243000	25129000	19698000	13061000	>sp|P07342|ILVB_YEAST Acetolactate synthase catalytic subunit, mitochondrial OS=Saccharomyces cerevisiae (strain ATCC 204508 / S288c) GN=ILV2 PE=1 SV=1	>sp|P07342|ILVB_YEAST Acetolactate synthase catalytic subunit, mitochondrial OS=Saccharomyces cerevisiae (strain ATCC 204508 / S288c) GN=ILV2 PE=1 SV=1	0.333747	0.335985	0.996649	0.124686	0.409391	0.998393
383820	375160	318380	297030	0	0	399990	218460	>sp|P46964|OST2_YEAST Dolichyl-diphosphooligosaccharide--protein glycosyltransferase subunit OST2 OS=Saccharomyces cerevisiae (strain ATCC 204508 / S288c) GN=OST2 PE=1 SV=3	>sp|P46964|OST2_YEAST Dolichyl-diphosphooligosaccharide--protein glycosyltransferase subunit OST2 OS=Saccharomyces cerevisiae (strain ATCC 204508 / S288c) GN=OST2 PE=1 SV=3	0.33522	0.247167	0.996649	0.232172	0.0222494	0.998393
425730000	378340000	472680000	330080000	609740000	476870000	454730000	368950000	>sp|P00359|G3P3_YEAST Glyceraldehyde-3-phosphate dehydrogenase 3 OS=Saccharomyces cerevisiae (strain ATCC 204508 / S288c) GN=TDH3 PE=1 SV=3	>sp|P00359|G3P3_YEAST Glyceraldehyde-3-phosphate dehydrogenase 3 OS=Saccharomyces cerevisiae (strain ATCC 204508 / S288c) GN=TDH3 PE=1 SV=3	0.336122	0.0789546	0.996649	0.144253	0.35319	0.998393
1720100	2425600	1716500	1761100	5197600	2701000	2550000	1332100	>sp|P06103|EIF3B_YEAST Eukaryotic translation initiation factor 3 subunit B OS=Saccharomyces cerevisiae (strain ATCC 204508 / S288c) GN=PRT1 PE=1 SV=1	>sp|P06103|EIF3B_YEAST Eukaryotic translation initiation factor 3 subunit B OS=Saccharomyces cerevisiae (strain ATCC 204508 / S288c) GN=PRT1 PE=1 SV=1	0.337073	0.474478	0.996649	0.122149	0.619643	0.998393
35846000	38232000	40017000	32295000	63101000	39317000	28962000	21205000	>sp|P39522|ILV3_YEAST Dihydroxy-acid dehydratase, mitochondrial OS=Saccharomyces cerevisiae (strain ATCC 204508 / S288c) GN=ILV3 PE=1 SV=2	>sp|P39522|ILV3_YEAST Dihydroxy-acid dehydratase, mitochondrial OS=Saccharomyces cerevisiae (strain ATCC 204508 / S288c) GN=ILV3 PE=1 SV=2	0.33715	0.323786	0.996649	0.128753	0.330484	0.998393
5343900	5299100	3832400	5087300	16433000	7443600	6231000	4100600	>sp|P32599|FIMB_YEAST Fimbrin OS=Saccharomyces cerevisiae (strain ATCC 204508 / S288c) GN=SAC6 PE=1 SV=1;REV__>sp|P32599|FIMB_YEAST Fimbrin OS=Saccharomyces cerevisiae (strain ATCC 204508 / S288c) GN=SAC6 PE=1 SV=1	>sp|P32599|FIMB_YEAST Fimbrin OS=Saccharomyces cerevisiae (strain ATCC 204508 / S288c) GN=SAC6 PE=1 SV=1	0.337411	0.512541	0.996649	0.133149	0.681242	0.998393
605320	627020	219590	186010	305500	205710	320170	212560	>sp|O13563|RPN13_YEAST 26S proteasome regulatory subunit RPN13 OS=Saccharomyces cerevisiae (strain ATCC 204508 / S288c) GN=RPN13 PE=1 SV=1	>sp|O13563|RPN13_YEAST 26S proteasome regulatory subunit RPN13 OS=Saccharomyces cerevisiae (strain ATCC 204508 / S288c) GN=RPN13 PE=1 SV=1	0.337537	0.535094	0.996649	0.100826	0.839239	0.998393
19634000	17167000	20827000	15458000	20900000	17133000	16703000	12239000	>sp|P48164|RS7B_YEAST 40S ribosomal protein S7-B OS=Saccharomyces cerevisiae (strain ATCC 204508 / S288c) GN=RPS7B PE=1 SV=1	>sp|P48164|RS7B_YEAST 40S ribosomal protein S7-B OS=Saccharomyces cerevisiae (strain ATCC 204508 / S288c) GN=RPS7B PE=1 SV=1	0.339791	0.0484172	0.996649	0.123773	0.406517	0.998393
906650	596180	661900	890180	2852800	1676900	1256400	937810	>sp|Q03640|TCB3_YEAST Tricalbin-3 OS=Saccharomyces cerevisiae (strain ATCC 204508 / S288c) GN=TCB3 PE=1 SV=1	>sp|Q03640|TCB3_YEAST Tricalbin-3 OS=Saccharomyces cerevisiae (strain ATCC 204508 / S288c) GN=TCB3 PE=1 SV=1	0.341456	0.555829	0.996649	0.128944	0.775307	0.998393
6221300	5360600	7131800	4931000	11401000	8734200	5764200	4891300	>sp|Q12118|SGT2_YEAST Small glutamine-rich tetratricopeptide repeat-containing protein 2 OS=Saccharomyces cerevisiae (strain ATCC 204508 / S288c) GN=SGT2 PE=1 SV=1	>sp|Q12118|SGT2_YEAST Small glutamine-rich tetratricopeptide repeat-containing protein 2 OS=Saccharomyces cerevisiae (strain ATCC 204508 / S288c) GN=SGT2 PE=1 SV=1	0.342131	0.293643	0.996649	0.124654	0.518901	0.998393
17439000	15068000	19842000	16670000	29757000	23472000	20112000	13497000	>sp|P38711|RS27B_YEAST 40S ribosomal protein S27-B OS=Saccharomyces cerevisiae (strain ATCC 204508 / S288c) GN=RPS27B PE=1 SV=1;>sp|P35997|RS27_YEAST 40S ribosomal protein S27-A OS=Saccharomyces cerevisiae (strain ATCC 204508 / S288c) GN=RPS27A PE=1 SV=1	>sp|P38711|RS27B_YEAST 40S ribosomal protein S27-B OS=Saccharomyces cerevisiae (strain ATCC 204508 / S288c) GN=RPS27B PE=1 SV=1;>sp|P35997|RS27_YEAST 40S ribosomal protein S27-A OS=Saccharomyces cerevisiae (strain ATCC 204508 / S288c) GN=RPS27A PE=1 SV=1	0.34496	0.20047	0.996649	0.135294	0.444494	0.998393
405370	501350	0	0	274890	151880	450470	321720	>sp|P53633|PRA1_YEAST Prenylated Rab acceptor 1 OS=Saccharomyces cerevisiae (strain ATCC 204508 / S288c) GN=YIP3 PE=1 SV=2	>sp|P53633|PRA1_YEAST Prenylated Rab acceptor 1 OS=Saccharomyces cerevisiae (strain ATCC 204508 / S288c) GN=YIP3 PE=1 SV=2	0.34499	0.562818	0.996649	0.017473	0.981416	0.998393
401260	410870	323940	322990	678420	400430	472010	298880	>sp|P26570|PPZ1_YEAST Serine/threonine-protein phosphatase PP-Z1 OS=Saccharomyces cerevisiae (strain ATCC 204508 / S288c) GN=PPZ1 PE=1 SV=5;>sp|P33329|PPZ2_YEAST Serine/threonine-protein phosphatase PP-Z2 OS=Saccharomyces cerevisiae (strain ATCC 204508 / S288c) GN=PPZ2 PE=1 SV=4	>sp|P26570|PPZ1_YEAST Serine/threonine-protein phosphatase PP-Z1 OS=Saccharomyces cerevisiae (strain ATCC 204508 / S288c) GN=PPZ1 PE=1 SV=5;>sp|P33329|PPZ2_YEAST Serine/threonine-protein phosphatase PP-Z2 OS=Saccharomyces cerevisiae (strain ATCC 204508 / S288c) GN=PPZ2 PE=1 SV=4	0.347493	0.217226	0.996649	0.11848	0.196096	0.998393
1339400	1673000	1071400	1233000	780960	345100	2341600	1395200	>sp|P41543|OST1_YEAST Dolichyl-diphosphooligosaccharide--protein glycosyltransferase subunit 1 OS=Saccharomyces cerevisiae (strain ATCC 204508 / S288c) GN=OST1 PE=1 SV=1	>sp|P41543|OST1_YEAST Dolichyl-diphosphooligosaccharide--protein glycosyltransferase subunit 1 OS=Saccharomyces cerevisiae (strain ATCC 204508 / S288c) GN=OST1 PE=1 SV=1	0.350433	0.590598	0.996649	0.121023	0.876926	0.998393
3077700	2567500	1137300	1486600	3053200	1456200	1269700	923020	>sp|P25349|YCP4_YEAST Flavoprotein-like protein YCP4 OS=Saccharomyces cerevisiae (strain ATCC 204508 / S288c) GN=YCP4 PE=1 SV=1	>sp|P25349|YCP4_YEAST Flavoprotein-like protein YCP4 OS=Saccharomyces cerevisiae (strain ATCC 204508 / S288c) GN=YCP4 PE=1 SV=1	0.350813	0.504506	0.996649	0.129607	0.709646	0.998393
4722200	4728800	615490	596840	6462200	4278000	4060400	2377100	>sp|P32366|VA0D_YEAST V-type proton ATPase subunit d OS=Saccharomyces cerevisiae (strain ATCC 204508 / S288c) GN=VMA6 PE=1 SV=2	>sp|P32366|VA0D_YEAST V-type proton ATPase subunit d OS=Saccharomyces cerevisiae (strain ATCC 204508 / S288c) GN=VMA6 PE=1 SV=2	0.352471	0.743927	0.996649	0.157306	0.8619	0.998393
409430	299600	408050	432080	483020	351820	244840	163000	>sp|P80967|TOM5_YEAST Mitochondrial import receptor subunit TOM5 OS=Saccharomyces cerevisiae (strain ATCC 204508 / S288c) GN=TOM5 PE=1 SV=1	>sp|P80967|TOM5_YEAST Mitochondrial import receptor subunit TOM5 OS=Saccharomyces cerevisiae (strain ATCC 204508 / S288c) GN=TOM5 PE=1 SV=1	0.35306	0.376853	0.996649	0.111707	0.749883	0.998393
4267000	4399700	3493600	3127200	7188500	4482300	5038000	3284800	>sp|Q04869|YM94_YEAST Uncharacterized protein YMR315W OS=Saccharomyces cerevisiae (strain ATCC 204508 / S288c) GN=YMR315W PE=1 SV=1	>sp|Q04869|YM94_YEAST Uncharacterized protein YMR315W OS=Saccharomyces cerevisiae (strain ATCC 204508 / S288c) GN=YMR315W PE=1 SV=1	0.353539	0.22181	0.996649	0.138858	0.294189	0.998393
2259900	2355300	2443800	2121300	3337100	2295800	2929300	1763000	>sp|P24783|DBP2_YEAST ATP-dependent RNA helicase DBP2 OS=Saccharomyces cerevisiae (strain ATCC 204508 / S288c) GN=DBP2 PE=1 SV=1	>sp|P24783|DBP2_YEAST ATP-dependent RNA helicase DBP2 OS=Saccharomyces cerevisiae (strain ATCC 204508 / S288c) GN=DBP2 PE=1 SV=1	0.354162	0.0666056	0.996649	0.131196	0.398406	0.998393
587830	518490	0	328820	0	0	555960	524450	>sp|Q04493|PFD5_YEAST Prefoldin subunit 5 OS=Saccharomyces cerevisiae (strain ATCC 204508 / S288c) GN=GIM5 PE=1 SV=1	>sp|Q04493|PFD5_YEAST Prefoldin subunit 5 OS=Saccharomyces cerevisiae (strain ATCC 204508 / S288c) GN=GIM5 PE=1 SV=1	0.354384	0.306074	0.996649	0.159227	0.679026	0.998393
984560	1024200	298400	382400	926960	400570	672000	432070	>sp|P15700|KCY_YEAST Uridylate kinase OS=Saccharomyces cerevisiae (strain ATCC 204508 / S288c) GN=URA6 PE=1 SV=1	>sp|P15700|KCY_YEAST Uridylate kinase OS=Saccharomyces cerevisiae (strain ATCC 204508 / S288c) GN=URA6 PE=1 SV=1	0.358217	0.516819	0.996649	0.135993	0.739623	0.998393
231290	301850	449360	227480	318530	227580	383850	301000	>sp|Q12285|MDY2_YEAST Ubiquitin-like protein MDY2 OS=Saccharomyces cerevisiae (strain ATCC 204508 / S288c) GN=MDY2 PE=1 SV=1	>sp|Q12285|MDY2_YEAST Ubiquitin-like protein MDY2 OS=Saccharomyces cerevisiae (strain ATCC 204508 / S288c) GN=MDY2 PE=1 SV=1	0.358459	0.181058	0.996649	0.114257	0.78445	0.998393
3241200	4086400	2722100	3689200	5862600	2636300	3201600	1530600	>sp|P32074|COPG_YEAST Coatomer subunit gamma OS=Saccharomyces cerevisiae (strain ATCC 204508 / S288c) GN=SEC21 PE=1 SV=2	>sp|P32074|COPG_YEAST Coatomer subunit gamma OS=Saccharomyces cerevisiae (strain ATCC 204508 / S288c) GN=SEC21 PE=1 SV=2	0.361208	0.402641	0.996649	0.142866	0.576217	0.998393
10293000	10250000	7832600	7275700	13358000	7284200	7995800	5815200	>sp|P22146|GAS1_YEAST 1,3-beta-glucanosyltransferase GAS1 OS=Saccharomyces cerevisiae (strain ATCC 204508 / S288c) GN=GAS1 PE=1 SV=2	>sp|P22146|GAS1_YEAST 1,3-beta-glucanosyltransferase GAS1 OS=Saccharomyces cerevisiae (strain ATCC 204508 / S288c) GN=GAS1 PE=1 SV=2	0.36168	0.194064	0.996649	0.146562	0.223929	0.998393
8852300	10986000	8482200	8194200	22148000	11341000	9040700	5396500	>sp|Q12230|LSP1_YEAST Sphingolipid long chain base-responsive protein LSP1 OS=Saccharomyces cerevisiae (strain ATCC 204508 / S288c) GN=LSP1 PE=1 SV=1	>sp|Q12230|LSP1_YEAST Sphingolipid long chain base-responsive protein LSP1 OS=Saccharomyces cerevisiae (strain ATCC 204508 / S288c) GN=LSP1 PE=1 SV=1	0.362083	0.417783	0.996649	0.152002	0.478365	0.998393
272090	265840	404560	374280	647410	401970	338630	220680	>sp|P25340|ERG4_YEAST Delta(24(24(1)))-sterol reductase OS=Saccharomyces cerevisiae (strain ATCC 204508 / S288c) GN=ERG4 PE=1 SV=2	>sp|P25340|ERG4_YEAST Delta(24(24(1)))-sterol reductase OS=Saccharomyces cerevisiae (strain ATCC 204508 / S288c) GN=ERG4 PE=1 SV=2	0.362777	0.321092	0.996649	0.127226	0.652725	0.998393
617550	526920	856400	1084500	1526300	561040	481190	443090	>sp|P47018|MTC1_YEAST Maintenance of telomere capping protein 1 OS=Saccharomyces cerevisiae (strain ATCC 204508 / S288c) GN=MTC1 PE=1 SV=1	>sp|P47018|MTC1_YEAST Maintenance of telomere capping protein 1 OS=Saccharomyces cerevisiae (strain ATCC 204508 / S288c) GN=MTC1 PE=1 SV=1	0.362792	0.458251	0.996649	0.130097	0.760686	0.998393
1467700	1375200	1280300	1400100	3951500	2125300	2370400	1571900	>sp|P09232|PRTB_YEAST Cerevisin OS=Saccharomyces cerevisiae (strain ATCC 204508 / S288c) GN=PRB1 PE=1 SV=1	>sp|P09232|PRTB_YEAST Cerevisin OS=Saccharomyces cerevisiae (strain ATCC 204508 / S288c) GN=PRB1 PE=1 SV=1	0.363056	0.395204	0.996649	0.149241	0.622972	0.998393
29241000	40365000	27373000	25407000	57175000	28294000	32773000	18874000	>sp|P07251|ATPA_YEAST ATP synthase subunit alpha, mitochondrial OS=Saccharomyces cerevisiae (strain ATCC 204508 / S288c) GN=ATP1 PE=1 SV=5	>sp|P07251|ATPA_YEAST ATP synthase subunit alpha, mitochondrial OS=Saccharomyces cerevisiae (strain ATCC 204508 / S288c) GN=ATP1 PE=1 SV=5	0.363353	0.31504	0.996649	0.158921	0.365585	0.998393
1675900	1484800	769660	620400	1740400	1125500	991180	782620	>sp|P53927|NOP15_YEAST Ribosome biogenesis protein 15 OS=Saccharomyces cerevisiae (strain ATCC 204508 / S288c) GN=NOP15 PE=1 SV=1	>sp|P53927|NOP15_YEAST Ribosome biogenesis protein 15 OS=Saccharomyces cerevisiae (strain ATCC 204508 / S288c) GN=NOP15 PE=1 SV=1	0.363845	0.399809	0.996649	0.139132	0.593728	0.998393
6974200	8169900	3226800	3103100	6318500	3403900	4294100	2573000	>sp|P53622|COPA_YEAST Coatomer subunit alpha OS=Saccharomyces cerevisiae (strain ATCC 204508 / S288c) GN=COP1 PE=1 SV=2	>sp|P53622|COPA_YEAST Coatomer subunit alpha OS=Saccharomyces cerevisiae (strain ATCC 204508 / S288c) GN=COP1 PE=1 SV=2	0.36485	0.449001	0.996649	0.147018	0.670634	0.998393
10674000	9623600	7837600	7874600	14588000	9745700	8906400	5306800	>sp|Q12460|NOP56_YEAST Nucleolar protein 56 OS=Saccharomyces cerevisiae (strain ATCC 204508 / S288c) GN=NOP56 PE=1 SV=1	>sp|Q12460|NOP56_YEAST Nucleolar protein 56 OS=Saccharomyces cerevisiae (strain ATCC 204508 / S288c) GN=NOP56 PE=1 SV=1	0.367901	0.240162	0.996649	0.154721	0.159122	0.998393
4199800	4986600	579380	1443500	4933500	1633600	4747300	1745600	>sp|P53334|SCW4_YEAST Probable family 17 glucosidase SCW4 OS=Saccharomyces cerevisiae (strain ATCC 204508 / S288c) GN=SCW4 PE=1 SV=1	>sp|P53334|SCW4_YEAST Probable family 17 glucosidase SCW4 OS=Saccharomyces cerevisiae (strain ATCC 204508 / S288c) GN=SCW4 PE=1 SV=1	0.368304	0.6822	0.996649	0.172363	0.818839	0.998393
486010	484650	782660	512810	997160	737450	763530	568940	>sp|P53281|LSB1_YEAST LAS seventeen-binding protein 1 OS=Saccharomyces cerevisiae (strain ATCC 204508 / S288c) GN=LSB1 PE=1 SV=1	>sp|P53281|LSB1_YEAST LAS seventeen-binding protein 1 OS=Saccharomyces cerevisiae (strain ATCC 204508 / S288c) GN=LSB1 PE=1 SV=1	0.368423	0.197823	0.996649	0.13574	0.645809	0.998393
0	0	125370	127330	681710	476100	501310	328280	>sp|P25367|RNQ1_YEAST [PIN+] prion protein RNQ1 OS=Saccharomyces cerevisiae (strain ATCC 204508 / S288c) GN=RNQ1 PE=1 SV=2	>sp|P25367|RNQ1_YEAST [PIN+] prion protein RNQ1 OS=Saccharomyces cerevisiae (strain ATCC 204508 / S288c) GN=RNQ1 PE=1 SV=2	0.368763	0.715117	0.996649	0.0303944	0.968201	0.998393
442980	577560	0	0	285020	0	297930	116580	>sp|P38199|HEK2_YEAST Heterogeneous nuclear rnp K-like protein 2 OS=Saccharomyces cerevisiae (strain ATCC 204508 / S288c) GN=HEK2 PE=1 SV=1	>sp|P38199|HEK2_YEAST Heterogeneous nuclear rnp K-like protein 2 OS=Saccharomyces cerevisiae (strain ATCC 204508 / S288c) GN=HEK2 PE=1 SV=1	0.36878	0.709226	0.996649	-0.0490948	0.953067	0.998393
4526700	4578800	4001400	2537000	3408200	2145400	3525600	3130800	>sp|P32379|PSA5_YEAST Proteasome subunit alpha type-5 OS=Saccharomyces cerevisiae (strain ATCC 204508 / S288c) GN=PUP2 PE=1 SV=2	>sp|P32379|PSA5_YEAST Proteasome subunit alpha type-5 OS=Saccharomyces cerevisiae (strain ATCC 204508 / S288c) GN=PUP2 PE=1 SV=2	0.369993	0.194996	0.996649	0.141506	0.697214	0.998393
473580	411370	449760	430670	890090	730410	770540	394370	>sp|P12962|CAF20_YEAST Cap-associated protein CAF20 OS=Saccharomyces cerevisiae (strain ATCC 204508 / S288c) GN=CAF20 PE=1 SV=2	>sp|P12962|CAF20_YEAST Cap-associated protein CAF20 OS=Saccharomyces cerevisiae (strain ATCC 204508 / S288c) GN=CAF20 PE=1 SV=2	0.379327	0.285506	0.996649	0.152922	0.558133	0.998393
8498300	8700200	11352000	6311000	16716000	9925100	5380100	5551000	>sp|P07991|OAT_YEAST Ornithine aminotransferase OS=Saccharomyces cerevisiae (strain ATCC 204508 / S288c) GN=CAR2 PE=1 SV=2	>sp|P07991|OAT_YEAST Ornithine aminotransferase OS=Saccharomyces cerevisiae (strain ATCC 204508 / S288c) GN=CAR2 PE=1 SV=2	0.380023	0.374779	0.996649	0.158059	0.53932	0.998393
33540000	34887000	32294000	26579000	63233000	38991000	38637000	25475000	>sp|P16140|VATB_YEAST V-type proton ATPase subunit B OS=Saccharomyces cerevisiae (strain ATCC 204508 / S288c) GN=VMA2 PE=1 SV=2	>sp|P16140|VATB_YEAST V-type proton ATPase subunit B OS=Saccharomyces cerevisiae (strain ATCC 204508 / S288c) GN=VMA2 PE=1 SV=2	0.380652	0.206331	0.996649	0.176908	0.214665	0.998393
1149300	837580	1102000	622140	1392500	1213200	284990	275630	>sp|P23201|SPA2_YEAST Protein SPA2 OS=Saccharomyces cerevisiae (strain ATCC 204508 / S288c) GN=SPA2 PE=1 SV=1	>sp|P23201|SPA2_YEAST Protein SPA2 OS=Saccharomyces cerevisiae (strain ATCC 204508 / S288c) GN=SPA2 PE=1 SV=1	0.382077	0.602499	0.996649	0.1383	0.816976	0.998393
6326400	7094600	5083200	4947700	7715100	3633700	6495000	4370200	>sp|P18562|UPP_YEAST Uracil phosphoribosyltransferase OS=Saccharomyces cerevisiae (strain ATCC 204508 / S288c) GN=FUR1 PE=1 SV=2	>sp|P18562|UPP_YEAST Uracil phosphoribosyltransferase OS=Saccharomyces cerevisiae (strain ATCC 204508 / S288c) GN=FUR1 PE=1 SV=2	0.38288	0.159135	0.996649	0.165212	0.502314	0.998393
53543000	55661000	58586000	42969000	62810000	40509000	45482000	31853000	>sp|P38009|PUR92_YEAST Bifunctional purine biosynthesis protein ADE17 OS=Saccharomyces cerevisiae (strain ATCC 204508 / S288c) GN=ADE17 PE=1 SV=2	>sp|P38009|PUR92_YEAST Bifunctional purine biosynthesis protein ADE17 OS=Saccharomyces cerevisiae (strain ATCC 204508 / S288c) GN=ADE17 PE=1 SV=2	0.384477	0.094144	0.996649	0.173713	0.224076	0.998393
270610	235400	0	0	467990	400530	375200	226470	>sp|Q12746|PGA3_YEAST Plasma membrane-associated coenzyme Q6 reductase PGA3 OS=Saccharomyces cerevisiae (strain ATCC 204508 / S288c) GN=PGA3 PE=1 SV=1	>sp|Q12746|PGA3_YEAST Plasma membrane-associated coenzyme Q6 reductase PGA3 OS=Saccharomyces cerevisiae (strain ATCC 204508 / S288c) GN=PGA3 PE=1 SV=1	0.384669	0.334526	0.996649	0.0630352	0.842943	0.998393
126840000	107620000	104730000	73922000	127170000	96825000	89537000	67452000	>sp|P46654|RSSA2_YEAST 40S ribosomal protein S0-B OS=Saccharomyces cerevisiae (strain ATCC 204508 / S288c) GN=RPS0B PE=1 SV=2;>sp|P32905|RSSA1_YEAST 40S ribosomal protein S0-A OS=Saccharomyces cerevisiae (strain ATCC 204508 / S288c) GN=RPS0A PE=1 SV=3	>sp|P46654|RSSA2_YEAST 40S ribosomal protein S0-B OS=Saccharomyces cerevisiae (strain ATCC 204508 / S288c) GN=RPS0B PE=1 SV=2;>sp|P32905|RSSA1_YEAST 40S ribosomal protein S0-A OS=Saccharomyces cerevisiae (strain ATCC 204508 / S288c) GN=RPS0A PE=1 SV=3	0.385398	0.10276	0.996649	0.180755	0.134141	0.998393
9572300	11102000	5947900	6797000	19052000	10157000	11612000	5642900	>sp|P10869|AK_YEAST Aspartokinase OS=Saccharomyces cerevisiae (strain ATCC 204508 / S288c) GN=HOM3 PE=1 SV=2	>sp|P10869|AK_YEAST Aspartokinase OS=Saccharomyces cerevisiae (strain ATCC 204508 / S288c) GN=HOM3 PE=1 SV=2	0.385544	0.392145	0.996649	0.180436	0.481227	0.998393
4692400	6028300	2265100	2409800	7541400	3521100	3904300	2092500	>sp|P02557|TBB_YEAST Tubulin beta chain OS=Saccharomyces cerevisiae (strain ATCC 204508 / S288c) GN=TUB2 PE=1 SV=2	>sp|P02557|TBB_YEAST Tubulin beta chain OS=Saccharomyces cerevisiae (strain ATCC 204508 / S288c) GN=TUB2 PE=1 SV=2	0.38697	0.464051	0.996649	0.174431	0.572947	0.998393
1261000	1543300	1033000	974570	2590500	1169900	1180300	770980	>sp|P07274|PROF_YEAST Profilin OS=Saccharomyces cerevisiae (strain ATCC 204508 / S288c) GN=PFY1 PE=1 SV=2	>sp|P07274|PROF_YEAST Profilin OS=Saccharomyces cerevisiae (strain ATCC 204508 / S288c) GN=PFY1 PE=1 SV=2	0.388446	0.328375	0.996649	0.164713	0.241018	0.998393
769330	1249900	719010	480960	1779800	695640	1627900	1302600	>sp|P38145|RISA_YEAST Riboflavin synthase OS=Saccharomyces cerevisiae (strain ATCC 204508 / S288c) GN=RIB5 PE=1 SV=1	>sp|P38145|RISA_YEAST Riboflavin synthase OS=Saccharomyces cerevisiae (strain ATCC 204508 / S288c) GN=RIB5 PE=1 SV=1	0.389219	0.457632	0.996649	0.169087	0.721537	0.998393
12614000	13371000	17874000	12287000	24275000	17482000	23016000	14871000	>sp|O14467|MBF1_YEAST Multiprotein-bridging factor 1 OS=Saccharomyces cerevisiae (strain ATCC 204508 / S288c) GN=MBF1 PE=1 SV=2	>sp|O14467|MBF1_YEAST Multiprotein-bridging factor 1 OS=Saccharomyces cerevisiae (strain ATCC 204508 / S288c) GN=MBF1 PE=1 SV=2	0.390096	0.157944	0.996649	0.179427	0.525115	0.998393
818270	693140	915900	972430	1666400	1002500	1939600	1206500	>sp|P07285|TRPD_YEAST Anthranilate phosphoribosyltransferase OS=Saccharomyces cerevisiae (strain ATCC 204508 / S288c) GN=TRP4 PE=1 SV=1	>sp|P07285|TRPD_YEAST Anthranilate phosphoribosyltransferase OS=Saccharomyces cerevisiae (strain ATCC 204508 / S288c) GN=TRP4 PE=1 SV=1	0.392772	0.306403	0.996649	0.172233	0.689935	0.998393
309900	241200	118340	174960	535680	0	0	0	>sp|Q06608|PDXH_YEAST Pyridoxamine 5'-phosphate oxidase homolog OS=Saccharomyces cerevisiae (strain ATCC 204508 / S288c) GN=YPR172W PE=1 SV=1	>sp|Q06608|PDXH_YEAST Pyridoxamine 5'-phosphate oxidase homolog OS=Saccharomyces cerevisiae (strain ATCC 204508 / S288c) GN=YPR172W PE=1 SV=1	0.39341	0.671452	0.996649	0.220262	0.652194	0.998393
4841200	5004300	4670400	3785600	8325300	5047900	5146600	3396800	>sp|P00447|SODM_YEAST Superoxide dismutase [Mn], mitochondrial OS=Saccharomyces cerevisiae (strain ATCC 204508 / S288c) GN=SOD2 PE=1 SV=1	>sp|P00447|SODM_YEAST Superoxide dismutase [Mn], mitochondrial OS=Saccharomyces cerevisiae (strain ATCC 204508 / S288c) GN=SOD2 PE=1 SV=1	0.394121	0.154884	0.996649	0.17614	0.016262	0.998393
694810	768580	0	228420	724680	406450	128150	121470	>sp|P40509|COPE_YEAST Coatomer subunit epsilon OS=Saccharomyces cerevisiae (strain ATCC 204508 / S288c) GN=SEC28 PE=1 SV=2	>sp|P40509|COPE_YEAST Coatomer subunit epsilon OS=Saccharomyces cerevisiae (strain ATCC 204508 / S288c) GN=SEC28 PE=1 SV=2	0.394541	0.699078	0.996649	0.0169981	0.983088	0.998393
795120	576900	526590	678630	1312300	927340	989530	500640	>sp|P53549|PRS10_YEAST 26S protease subunit RPT4 OS=Saccharomyces cerevisiae (strain ATCC 204508 / S288c) GN=RPT4 PE=1 SV=4	>sp|P53549|PRS10_YEAST 26S protease subunit RPT4 OS=Saccharomyces cerevisiae (strain ATCC 204508 / S288c) GN=RPT4 PE=1 SV=4	0.395201	0.285592	0.996649	0.173097	0.457741	0.998393
29687000	33913000	26825000	23430000	54128000	27502000	20154000	13237000	>sp|P00830|ATPB_YEAST ATP synthase subunit beta, mitochondrial OS=Saccharomyces cerevisiae (strain ATCC 204508 / S288c) GN=ATP2 PE=1 SV=2	>sp|P00830|ATPB_YEAST ATP synthase subunit beta, mitochondrial OS=Saccharomyces cerevisiae (strain ATCC 204508 / S288c) GN=ATP2 PE=1 SV=2	0.396636	0.379003	0.996649	0.186796	0.415129	0.998393
535780	880740	0	0	1019200	237050	399230	0	>sp|P27809|KRE2_YEAST Glycolipid 2-alpha-mannosyltransferase OS=Saccharomyces cerevisiae (strain ATCC 204508 / S288c) GN=KRE2 PE=1 SV=1	>sp|P27809|KRE2_YEAST Glycolipid 2-alpha-mannosyltransferase OS=Saccharomyces cerevisiae (strain ATCC 204508 / S288c) GN=KRE2 PE=1 SV=1	0.397455	0.68013	0.996649	0.294576	0.700731	0.998393
1773700	1608200	1013800	952350	3597600	2191400	2351200	1505000	>sp|P32565|RPN2_YEAST 26S proteasome regulatory subunit RPN2 OS=Saccharomyces cerevisiae (strain ATCC 204508 / S288c) GN=RPN2 PE=1 SV=4	>sp|P32565|RPN2_YEAST 26S proteasome regulatory subunit RPN2 OS=Saccharomyces cerevisiae (strain ATCC 204508 / S288c) GN=RPN2 PE=1 SV=4	0.397585	0.417224	0.996649	0.184546	0.580143	0.998393
1655400	1751900	1833100	1724200	2767700	1670800	2579800	1425500	>sp|P15303|SEC23_YEAST Protein transport protein SEC23 OS=Saccharomyces cerevisiae (strain ATCC 204508 / S288c) GN=SEC23 PE=1 SV=1	>sp|P15303|SEC23_YEAST Protein transport protein SEC23 OS=Saccharomyces cerevisiae (strain ATCC 204508 / S288c) GN=SEC23 PE=1 SV=1	0.397639	0.0866057	0.996649	0.174432	0.406199	0.998393
633130	471410	285670	306860	741680	509330	667610	401390	>sp|P19073|CDC42_YEAST Cell division control protein 42 OS=Saccharomyces cerevisiae (strain ATCC 204508 / S288c) GN=CDC42 PE=1 SV=2	>sp|P19073|CDC42_YEAST Cell division control protein 42 OS=Saccharomyces cerevisiae (strain ATCC 204508 / S288c) GN=CDC42 PE=1 SV=2	0.399621	0.303186	0.996649	0.175632	0.510123	0.998393
9777300	8973500	4075100	5278300	12914000	6920100	6471500	3337400	>sp|P40069|IMB4_YEAST Importin subunit beta-4 OS=Saccharomyces cerevisiae (strain ATCC 204508 / S288c) GN=KAP123 PE=1 SV=1	>sp|P40069|IMB4_YEAST Importin subunit beta-4 OS=Saccharomyces cerevisiae (strain ATCC 204508 / S288c) GN=KAP123 PE=1 SV=1	0.401494	0.429316	0.996649	0.191783	0.521889	0.998393
3225000	3500300	1997300	1665100	4967500	2776900	4160200	2700200	>sp|P14742|GFA1_YEAST Glutamine--fructose-6-phosphate aminotransferase [isomerizing] OS=Saccharomyces cerevisiae (strain ATCC 204508 / S288c) GN=GFA1 PE=1 SV=4	>sp|P14742|GFA1_YEAST Glutamine--fructose-6-phosphate aminotransferase [isomerizing] OS=Saccharomyces cerevisiae (strain ATCC 204508 / S288c) GN=GFA1 PE=1 SV=4	0.401724	0.311635	0.996649	0.187452	0.519159	0.998393
5700700	5056400	6377700	6278400	11977000	5716900	3893400	3053600	>sp|P40531|GVP36_YEAST Protein GVP36 OS=Saccharomyces cerevisiae (strain ATCC 204508 / S288c) GN=GVP36 PE=1 SV=1	>sp|P40531|GVP36_YEAST Protein GVP36 OS=Saccharomyces cerevisiae (strain ATCC 204508 / S288c) GN=GVP36 PE=1 SV=1	0.403287	0.361768	0.996649	0.182713	0.515366	0.998393
412460	484570	320400	372820	3752300	1665900	2220000	1194600	>sp|P40413|TCPE_YEAST T-complex protein 1 subunit epsilon OS=Saccharomyces cerevisiae (strain ATCC 204508 / S288c) GN=CCT5 PE=1 SV=3	>sp|P40413|TCPE_YEAST T-complex protein 1 subunit epsilon OS=Saccharomyces cerevisiae (strain ATCC 204508 / S288c) GN=CCT5 PE=1 SV=3	0.403612	0.705844	0.996649	0.206605	0.826132	0.998393
928920	1124300	1217200	841570	767750	343740	393610	342140	>sp|P06101|CDC37_YEAST Hsp90 co-chaperone Cdc37 OS=Saccharomyces cerevisiae (strain ATCC 204508 / S288c) GN=CDC37 PE=1 SV=2	>sp|P06101|CDC37_YEAST Hsp90 co-chaperone Cdc37 OS=Saccharomyces cerevisiae (strain ATCC 204508 / S288c) GN=CDC37 PE=1 SV=2	0.404627	0.498936	0.996649	0.154789	0.796152	0.998393
1700300	1517200	490600	465540	1087600	709600	816340	480540	>sp|Q08971|YP225_YEAST Protein PBDC1 homolog OS=Saccharomyces cerevisiae (strain ATCC 204508 / S288c) GN=YPL225W PE=1 SV=1	>sp|Q08971|YP225_YEAST Protein PBDC1 homolog OS=Saccharomyces cerevisiae (strain ATCC 204508 / S288c) GN=YPL225W PE=1 SV=1	0.405151	0.486357	0.996649	0.178181	0.689154	0.998393
710340	766570	887430	714640	1487400	762480	192000	139540	>sp|P19262|ODO2_YEAST Dihydrolipoyllysine-residue succinyltransferase component of 2-oxoglutarate dehydrogenase complex, mitochondrial OS=Saccharomyces cerevisiae (strain ATCC 204508 / S288c) GN=KGD2 PE=1 SV=2	>sp|P19262|ODO2_YEAST Dihydrolipoyllysine-residue succinyltransferase component of 2-oxoglutarate dehydrogenase complex, mitochondrial OS=Saccharomyces cerevisiae (strain ATCC 204508 / S288c) GN=KGD2 PE=1 SV=2	0.406739	0.657679	0.996649	0.161633	0.830571	0.998393
34252	36753	37479	36840	68924	43380	353150	172140	>sp|Q08421|ETT1_YEAST Enhancer of translation termination 1 OS=Saccharomyces cerevisiae (strain ATCC 204508 / S288c) GN=ETT1 PE=1 SV=1	>sp|Q08421|ETT1_YEAST Enhancer of translation termination 1 OS=Saccharomyces cerevisiae (strain ATCC 204508 / S288c) GN=ETT1 PE=1 SV=1	0.406953	0.682726	0.996649	0.17996	0.865451	0.998393
139830	135670	784770	591100	2439600	1196400	740000	667890	>sp|P40053|AIM9_YEAST Altered inheritance of mitochondria protein 9, mitochondrial OS=Saccharomyces cerevisiae (strain ATCC 204508 / S288c) GN=AIM9 PE=1 SV=1	>sp|P40053|AIM9_YEAST Altered inheritance of mitochondria protein 9, mitochondrial OS=Saccharomyces cerevisiae (strain ATCC 204508 / S288c) GN=AIM9 PE=1 SV=1	0.407075	0.719388	0.996649	0.184632	0.865019	0.998393
493210	500280	0	558990	586700	279060	511640	323280	>sp|Q12434|GDIR_YEAST Rho GDP-dissociation inhibitor OS=Saccharomyces cerevisiae (strain ATCC 204508 / S288c) GN=RDI1 PE=1 SV=1	>sp|Q12434|GDIR_YEAST Rho GDP-dissociation inhibitor OS=Saccharomyces cerevisiae (strain ATCC 204508 / S288c) GN=RDI1 PE=1 SV=1	0.408589	0.222048	0.996649	0.0463938	0.899858	0.998393
533260	378180	123090	323470	1137100	360990	824620	448600	>sp|P38426|TPS3_YEAST Trehalose synthase complex regulatory subunit TPS3 OS=Saccharomyces cerevisiae (strain ATCC 204508 / S288c) GN=TPS3 PE=1 SV=3	>sp|P38426|TPS3_YEAST Trehalose synthase complex regulatory subunit TPS3 OS=Saccharomyces cerevisiae (strain ATCC 204508 / S288c) GN=TPS3 PE=1 SV=3	0.408869	0.588334	0.996649	0.203555	0.735326	0.998393
5606500	4737900	7123500	4020800	5864900	5513100	2427900	1740200	>sp|Q03161|YMY9_YEAST Glucose-6-phosphate 1-epimerase OS=Saccharomyces cerevisiae (strain ATCC 204508 / S288c) GN=YMR099C PE=1 SV=1	>sp|Q03161|YMY9_YEAST Glucose-6-phosphate 1-epimerase OS=Saccharomyces cerevisiae (strain ATCC 204508 / S288c) GN=YMR099C PE=1 SV=1	0.409414	0.449814	0.996649	0.174375	0.684464	0.998393
19443000	19298000	11961000	14836000	31422000	16244000	15402000	7766100	>sp|P38219|OLA1_YEAST Obg-like ATPase 1 OS=Saccharomyces cerevisiae (strain ATCC 204508 / S288c) GN=OLA1 PE=1 SV=1	>sp|P38219|OLA1_YEAST Obg-like ATPase 1 OS=Saccharomyces cerevisiae (strain ATCC 204508 / S288c) GN=OLA1 PE=1 SV=1	0.40994	0.358751	0.996649	0.202861	0.39934	0.998393
40188000	39277000	44893000	34156000	70750000	41975000	26257000	19033000	>sp|P0CS90|HSP77_YEAST Heat shock protein SSC1, mitochondrial OS=Saccharomyces cerevisiae (strain ATCC 204508 / S288c) GN=SSC1 PE=1 SV=1;>sp|P39987|HSP7E_YEAST Heat shock protein SSC3, mitochondrial OS=Saccharomyces cerevisiae (strain ATCC 204508 / S288c) GN=ECM10 PE=1 SV=1	>sp|P0CS90|HSP77_YEAST Heat shock protein SSC1, mitochondrial OS=Saccharomyces cerevisiae (strain ATCC 204508 / S288c) GN=SSC1 PE=1 SV=1	0.411208	0.334921	0.996649	0.199717	0.372779	0.998393
4648900	8323400	2929800	3020500	16310000	5047100	6082000	3395000	>sp|P07256|QCR1_YEAST Cytochrome b-c1 complex subunit 1, mitochondrial OS=Saccharomyces cerevisiae (strain ATCC 204508 / S288c) GN=COR1 PE=1 SV=1	>sp|P07256|QCR1_YEAST Cytochrome b-c1 complex subunit 1, mitochondrial OS=Saccharomyces cerevisiae (strain ATCC 204508 / S288c) GN=COR1 PE=1 SV=1	0.412274	0.530035	0.996649	0.207537	0.637985	0.998393
66176000	68998000	45807000	51225000	105790000	52154000	75431000	41411000	>sp|P32589|HSP7F_YEAST Heat shock protein homolog SSE1 OS=Saccharomyces cerevisiae (strain ATCC 204508 / S288c) GN=SSE1 PE=1 SV=4	>sp|P32589|HSP7F_YEAST Heat shock protein homolog SSE1 OS=Saccharomyces cerevisiae (strain ATCC 204508 / S288c) GN=SSE1 PE=1 SV=4	0.415993	0.203782	0.996649	0.218188	0.332166	0.998393
718310	616230	586970	811040	1223500	449640	671290	484240	>sp|P20449|DBP5_YEAST ATP-dependent RNA helicase DBP5 OS=Saccharomyces cerevisiae (strain ATCC 204508 / S288c) GN=DBP5 PE=1 SV=2	>sp|P20449|DBP5_YEAST ATP-dependent RNA helicase DBP5 OS=Saccharomyces cerevisiae (strain ATCC 204508 / S288c) GN=DBP5 PE=1 SV=2	0.417509	0.215681	0.996649	0.188955	0.482205	0.998393
767040	842740	435020	243810	943520	642890	0	0	>sp|P32352|ERG2_YEAST C-8 sterol isomerase OS=Saccharomyces cerevisiae (strain ATCC 204508 / S288c) GN=ERG2 PE=1 SV=1	>sp|P32352|ERG2_YEAST C-8 sterol isomerase OS=Saccharomyces cerevisiae (strain ATCC 204508 / S288c) GN=ERG2 PE=1 SV=1	0.417673	0.548172	0.996649	0.267665	0.561139	0.998393
427050	445930	451720	510160	2488600	683760	448940	434360	>sp|P47154|STE24_YEAST CAAX prenyl protease 1 OS=Saccharomyces cerevisiae (strain ATCC 204508 / S288c) GN=STE24 PE=1 SV=1	>sp|P47154|STE24_YEAST CAAX prenyl protease 1 OS=Saccharomyces cerevisiae (strain ATCC 204508 / S288c) GN=STE24 PE=1 SV=1	0.418368	0.538163	0.996649	0.197118	0.684741	0.998393
6419900	5976900	2064500	2620500	5885400	2868000	3693200	2009600	>sp|P07260|IF4E_YEAST Eukaryotic translation initiation factor 4E OS=Saccharomyces cerevisiae (strain ATCC 204508 / S288c) GN=CDC33 PE=1 SV=1	>sp|P07260|IF4E_YEAST Eukaryotic translation initiation factor 4E OS=Saccharomyces cerevisiae (strain ATCC 204508 / S288c) GN=CDC33 PE=1 SV=1	0.418541	0.438352	0.996649	0.20387	0.593224	0.998393
6586900	6424000	13212000	6951800	10287000	8529200	7354300	5399100	>sp|P27476|NSR1_YEAST Nuclear localization sequence-binding protein OS=Saccharomyces cerevisiae (strain ATCC 204508 / S288c) GN=NSR1 PE=1 SV=1	>sp|P27476|NSR1_YEAST Nuclear localization sequence-binding protein OS=Saccharomyces cerevisiae (strain ATCC 204508 / S288c) GN=NSR1 PE=1 SV=1	0.419682	0.167194	0.996649	0.19262	0.507079	0.998393
1128800	2009500	3754400	2667000	5300300	1889800	2090900	1445800	>sp|P48015|GCST_YEAST Aminomethyltransferase, mitochondrial OS=Saccharomyces cerevisiae (strain ATCC 204508 / S288c) GN=GCV1 PE=1 SV=2	>sp|P48015|GCST_YEAST Aminomethyltransferase, mitochondrial OS=Saccharomyces cerevisiae (strain ATCC 204508 / S288c) GN=GCV1 PE=1 SV=2	0.420354	0.451953	0.996649	0.191107	0.690313	0.998393
1624000	1416900	2220900	1210800	1425600	1041600	916560	821770	>sp|P38999|LYS9_YEAST Saccharopine dehydrogenase [NADP(+), L-glutamate-forming] OS=Saccharomyces cerevisiae (strain ATCC 204508 / S288c) GN=LYS9 PE=1 SV=1	>sp|P38999|LYS9_YEAST Saccharopine dehydrogenase [NADP(+), L-glutamate-forming] OS=Saccharomyces cerevisiae (strain ATCC 204508 / S288c) GN=LYS9 PE=1 SV=1	0.420565	0.227915	0.996649	0.177376	0.643175	0.998393
328290	248440	469740	295310	468260	406490	195200	146930	>sp|P40089|LSM5_YEAST U6 snRNA-associated Sm-like protein LSm5 OS=Saccharomyces cerevisiae (strain ATCC 204508 / S288c) GN=LSM5 PE=1 SV=1	>sp|P40089|LSM5_YEAST U6 snRNA-associated Sm-like protein LSm5 OS=Saccharomyces cerevisiae (strain ATCC 204508 / S288c) GN=LSM5 PE=1 SV=1	0.421405	0.363379	0.996649	0.173685	0.667223	0.998393
1458700	1431600	2581500	1697400	13423000	8771800	1577500	1153700	>sp|P04650|RL39_YEAST 60S ribosomal protein L39 OS=Saccharomyces cerevisiae (strain ATCC 204508 / S288c) GN=RPL39 PE=1 SV=3	>sp|P04650|RL39_YEAST 60S ribosomal protein L39 OS=Saccharomyces cerevisiae (strain ATCC 204508 / S288c) GN=RPL39 PE=1 SV=3	0.424268	0.68657	0.996649	0.208287	0.810115	0.998393
287750	285370	296170	283870	1305400	610550	145400	100450	>sp|Q99190|TSC13_YEAST Very-long-chain enoyl-CoA reductase OS=Saccharomyces cerevisiae (strain ATCC 204508 / S288c) GN=TSC13 PE=1 SV=1	>sp|Q99190|TSC13_YEAST Very-long-chain enoyl-CoA reductase OS=Saccharomyces cerevisiae (strain ATCC 204508 / S288c) GN=TSC13 PE=1 SV=1	0.425759	0.636326	0.996649	0.191915	0.776952	0.998393
292360	322090	123600	313300	1019100	0	454210	187960	>sp|Q06151|DCPS_YEAST m7GpppX diphosphatase OS=Saccharomyces cerevisiae (strain ATCC 204508 / S288c) GN=DCS1 PE=1 SV=1	>sp|Q06151|DCPS_YEAST m7GpppX diphosphatase OS=Saccharomyces cerevisiae (strain ATCC 204508 / S288c) GN=DCS1 PE=1 SV=1	0.431357	0.604167	0.996649	0.147188	0.787102	0.998393
2402300	2134600	2070500	1433900	2310900	1146600	883990	875030	>sp|P32628|RAD23_YEAST UV excision repair protein RAD23 OS=Saccharomyces cerevisiae (strain ATCC 204508 / S288c) GN=RAD23 PE=1 SV=1	>sp|P32628|RAD23_YEAST UV excision repair protein RAD23 OS=Saccharomyces cerevisiae (strain ATCC 204508 / S288c) GN=RAD23 PE=1 SV=1	0.431569	0.36077	0.996649	0.193685	0.621108	0.998393
25080000	22610000	20463000	22136000	50246000	25720000	25399000	15351000	>sp|P53252|PIL1_YEAST Sphingolipid long chain base-responsive protein PIL1 OS=Saccharomyces cerevisiae (strain ATCC 204508 / S288c) GN=PIL1 PE=1 SV=1	>sp|P53252|PIL1_YEAST Sphingolipid long chain base-responsive protein PIL1 OS=Saccharomyces cerevisiae (strain ATCC 204508 / S288c) GN=PIL1 PE=1 SV=1	0.432189	0.231679	0.996649	0.227459	0.223122	0.998393
5654000	6296700	1939300	2547900	18172000	8374900	5675700	2506200	>sp|P46367|ALDH4_YEAST Potassium-activated aldehyde dehydrogenase, mitochondrial OS=Saccharomyces cerevisiae (strain ATCC 204508 / S288c) GN=ALD4 PE=1 SV=2	>sp|P46367|ALDH4_YEAST Potassium-activated aldehyde dehydrogenase, mitochondrial OS=Saccharomyces cerevisiae (strain ATCC 204508 / S288c) GN=ALD4 PE=1 SV=2	0.436943	0.603237	0.996649	0.238506	0.6952	0.998393
3709500	3121600	4580500	2788300	5095600	3655000	4454100	3606600	>sp|P48836|VATG_YEAST V-type proton ATPase subunit G OS=Saccharomyces cerevisiae (strain ATCC 204508 / S288c) GN=VMA10 PE=1 SV=1	>sp|P48836|VATG_YEAST V-type proton ATPase subunit G OS=Saccharomyces cerevisiae (strain ATCC 204508 / S288c) GN=VMA10 PE=1 SV=1	0.437233	0.0165989	0.996649	0.212498	0.392818	0.998393
550690	932970	961510	671380	2331000	1000200	1487600	862530	>sp|P34216|EDE1_YEAST EH domain-containing and endocytosis protein 1 OS=Saccharomyces cerevisiae (strain ATCC 204508 / S288c) GN=EDE1 PE=1 SV=2	>sp|P34216|EDE1_YEAST EH domain-containing and endocytosis protein 1 OS=Saccharomyces cerevisiae (strain ATCC 204508 / S288c) GN=EDE1 PE=1 SV=2	0.441146	0.376379	0.996649	0.217909	0.575679	0.998393
18463000	18979000	12490000	13196000	33961000	15741000	23399000	13650000	>sp|P06634|DED1_YEAST ATP-dependent RNA helicase DED1 OS=Saccharomyces cerevisiae (strain ATCC 204508 / S288c) GN=DED1 PE=1 SV=2;>sp|P24784|DBP1_YEAST ATP-dependent RNA helicase DBP1 OS=Saccharomyces cerevisiae (strain ATCC 204508 / S288c) GN=DBP1 PE=1 SV=2	>sp|P06634|DED1_YEAST ATP-dependent RNA helicase DED1 OS=Saccharomyces cerevisiae (strain ATCC 204508 / S288c) GN=DED1 PE=1 SV=2	0.441951	0.223264	0.996649	0.238417	0.333862	0.998393
1092200	646210	466700	397280	1275200	1009400	0	0	>sp|P29704|FDFT_YEAST Squalene synthase OS=Saccharomyces cerevisiae (strain ATCC 204508 / S288c) GN=ERG9 PE=1 SV=2	>sp|P29704|FDFT_YEAST Squalene synthase OS=Saccharomyces cerevisiae (strain ATCC 204508 / S288c) GN=ERG9 PE=1 SV=2	0.442242	0.498653	0.996649	0.29686	0.487807	0.998393
6339200	6847200	4084700	3980800	9701000	5376800	5956800	2992000	>sp|P49723|RIR4_YEAST Ribonucleoside-diphosphate reductase small chain 2 OS=Saccharomyces cerevisiae (strain ATCC 204508 / S288c) GN=RNR4 PE=1 SV=1	>sp|P49723|RIR4_YEAST Ribonucleoside-diphosphate reductase small chain 2 OS=Saccharomyces cerevisiae (strain ATCC 204508 / S288c) GN=RNR4 PE=1 SV=1	0.442693	0.269889	0.996649	0.227805	0.210861	0.998393
1143900	1124200	1463500	1855600	1152900	485420	1270900	706660	>sp|P33201|MRT4_YEAST mRNA turnover protein 4 OS=Saccharomyces cerevisiae (strain ATCC 204508 / S288c) GN=MRT4 PE=1 SV=1	>sp|P33201|MRT4_YEAST mRNA turnover protein 4 OS=Saccharomyces cerevisiae (strain ATCC 204508 / S288c) GN=MRT4 PE=1 SV=1	0.444331	0.337985	0.996649	0.207465	0.704882	0.998393
1266500	1410700	1824400	1004900	2162600	1129300	1130900	1027800	>sp|P46683|YAR1_YEAST Ankyrin repeat-containing protein YAR1 OS=Saccharomyces cerevisiae (strain ATCC 204508 / S288c) GN=YAR1 PE=1 SV=1	>sp|P46683|YAR1_YEAST Ankyrin repeat-containing protein YAR1 OS=Saccharomyces cerevisiae (strain ATCC 204508 / S288c) GN=YAR1 PE=1 SV=1	0.445014	0.120709	0.996649	0.210042	0.345911	0.998393
36395000	34073000	35139000	24811000	70783000	36164000	22376000	19222000	>sp|P00924|ENO1_YEAST Enolase 1 OS=Saccharomyces cerevisiae (strain ATCC 204508 / S288c) GN=ENO1 PE=1 SV=3	>sp|P00924|ENO1_YEAST Enolase 1 OS=Saccharomyces cerevisiae (strain ATCC 204508 / S288c) GN=ENO1 PE=1 SV=3	0.446312	0.310128	0.996649	0.235919	0.299064	0.998393
4809700	4852700	3187900	3504300	6848700	2740700	3869400	2513300	>sp|P07560|SEC4_YEAST Ras-related protein SEC4 OS=Saccharomyces cerevisiae (strain ATCC 204508 / S288c) GN=SEC4 PE=1 SV=1	>sp|P07560|SEC4_YEAST Ras-related protein SEC4 OS=Saccharomyces cerevisiae (strain ATCC 204508 / S288c) GN=SEC4 PE=1 SV=1	0.448613	0.208112	0.996649	0.229738	0.270496	0.998393
23299000	24842000	22073000	16160000	44423000	21317000	16684000	12816000	>sp|Q03558|OYE2_YEAST NADPH dehydrogenase 2 OS=Saccharomyces cerevisiae (strain ATCC 204508 / S288c) GN=OYE2 PE=1 SV=3;>sp|P41816|OYE3_YEAST NADPH dehydrogenase 3 OS=Saccharomyces cerevisiae (strain ATCC 204508 / S288c) GN=OYE3 PE=1 SV=2	>sp|Q03558|OYE2_YEAST NADPH dehydrogenase 2 OS=Saccharomyces cerevisiae (strain ATCC 204508 / S288c) GN=OYE2 PE=1 SV=3	0.449291	0.265852	0.996649	0.237159	0.187775	0.998393
330540	233120	220660	210250	1025600	526330	260900	215910	>sp|P32891|DLD1_YEAST D-lactate dehydrogenase [cytochrome] 1, mitochondrial OS=Saccharomyces cerevisiae (strain ATCC 204508 / S288c) GN=DLD1 PE=1 SV=2	>sp|P32891|DLD1_YEAST D-lactate dehydrogenase [cytochrome] 1, mitochondrial OS=Saccharomyces cerevisiae (strain ATCC 204508 / S288c) GN=DLD1 PE=1 SV=2	0.452242	0.473823	0.996649	0.225681	0.584453	0.998393
5675800	5802600	4556100	4397900	5889400	2239000	3632500	2756200	>sp|Q12335|PST2_YEAST Protoplast secreted protein 2 OS=Saccharomyces cerevisiae (strain ATCC 204508 / S288c) GN=PST2 PE=1 SV=1	>sp|Q12335|PST2_YEAST Protoplast secreted protein 2 OS=Saccharomyces cerevisiae (strain ATCC 204508 / S288c) GN=PST2 PE=1 SV=1	0.453164	0.245182	0.996649	0.227021	0.517884	0.998393
5461700	5720000	7576300	5643700	12169000	5223000	4335400	3676900	>sp|P32473|ODPB_YEAST Pyruvate dehydrogenase E1 component subunit beta, mitochondrial OS=Saccharomyces cerevisiae (strain ATCC 204508 / S288c) GN=PDB1 PE=1 SV=2	>sp|P32473|ODPB_YEAST Pyruvate dehydrogenase E1 component subunit beta, mitochondrial OS=Saccharomyces cerevisiae (strain ATCC 204508 / S288c) GN=PDB1 PE=1 SV=2	0.454031	0.24914	0.996649	0.230559	0.345673	0.998393
31999000	31119000	32202000	21925000	32625000	22602000	18395000	11331000	>sp|Q3E7Y3|RS22B_YEAST 40S ribosomal protein S22-B OS=Saccharomyces cerevisiae (strain ATCC 204508 / S288c) GN=RPS22B PE=1 SV=3;>sp|P0C0W1|RS22A_YEAST 40S ribosomal protein S22-A OS=Saccharomyces cerevisiae (strain ATCC 204508 / S288c) GN=RPS22A PE=1 SV=2	>sp|Q3E7Y3|RS22B_YEAST 40S ribosomal protein S22-B OS=Saccharomyces cerevisiae (strain ATCC 204508 / S288c) GN=RPS22B PE=1 SV=3;>sp|P0C0W1|RS22A_YEAST 40S ribosomal protein S22-A OS=Saccharomyces cerevisiae (strain ATCC 204508 / S288c) GN=RPS22A PE=1 SV=2	0.455843	0.260675	0.996649	0.235773	0.375917	0.998393
1711900	2637600	2347800	2252700	4459000	1792900	1422100	675870	>sp|P09457|ATPO_YEAST ATP synthase subunit 5, mitochondrial OS=Saccharomyces cerevisiae (strain ATCC 204508 / S288c) GN=ATP5 PE=1 SV=1	>sp|P09457|ATPO_YEAST ATP synthase subunit 5, mitochondrial OS=Saccharomyces cerevisiae (strain ATCC 204508 / S288c) GN=ATP5 PE=1 SV=1	0.455914	0.454514	0.996649	0.226079	0.589608	0.998393
4154600	3545300	2817600	2246900	7046500	3310900	2328200	2056600	>sp|P23776|EXG1_YEAST Glucan 1,3-beta-glucosidase I/II OS=Saccharomyces cerevisiae (strain ATCC 204508 / S288c) GN=EXG1 PE=1 SV=1	>sp|P23776|EXG1_YEAST Glucan 1,3-beta-glucosidase I/II OS=Saccharomyces cerevisiae (strain ATCC 204508 / S288c) GN=EXG1 PE=1 SV=1	0.455992	0.302031	0.996649	0.234453	0.292442	0.998393
879600	818330	546850	440890	3203800	2438400	1428700	706600	>sp|P40482|SEC24_YEAST Protein transport protein SEC24 OS=Saccharomyces cerevisiae (strain ATCC 204508 / S288c) GN=SEC24 PE=1 SV=1	>sp|P40482|SEC24_YEAST Protein transport protein SEC24 OS=Saccharomyces cerevisiae (strain ATCC 204508 / S288c) GN=SEC24 PE=1 SV=1	0.456119	0.567368	0.996649	0.243933	0.684446	0.998393
801550	805800	0	0	1919900	1032600	685300	479530	>sp|P54783|ALO_YEAST D-arabinono-1,4-lactone oxidase OS=Saccharomyces cerevisiae (strain ATCC 204508 / S288c) GN=ALO1 PE=1 SV=1	>sp|P54783|ALO_YEAST D-arabinono-1,4-lactone oxidase OS=Saccharomyces cerevisiae (strain ATCC 204508 / S288c) GN=ALO1 PE=1 SV=1	0.467412	0.455129	0.996649	0.169794	0.575333	0.998393
3112500	2465100	2388600	1764100	2440500	1664000	3247600	2226700	>sp|P39714|BDH1_YEAST (R,R)-butanediol dehydrogenase OS=Saccharomyces cerevisiae (strain ATCC 204508 / S288c) GN=BDH1 PE=1 SV=2	>sp|P39714|BDH1_YEAST (R,R)-butanediol dehydrogenase OS=Saccharomyces cerevisiae (strain ATCC 204508 / S288c) GN=BDH1 PE=1 SV=2	0.467662	0.0388301	0.996649	0.240092	0.484952	0.998393
0	0	946160	853930	1110700	764210	1880400	1144100	>sp|P50094|IMDH4_YEAST Inosine-5'-monophosphate dehydrogenase 4 OS=Saccharomyces cerevisiae (strain ATCC 204508 / S288c) GN=IMD4 PE=1 SV=1	>sp|P50094|IMDH4_YEAST Inosine-5'-monophosphate dehydrogenase 4 OS=Saccharomyces cerevisiae (strain ATCC 204508 / S288c) GN=IMD4 PE=1 SV=1	0.468074	0.247535	0.996649	0.115893	0.841715	0.998393
686000	599590	1188500	757550	1485900	929770	1144300	894300	>sp|P07275|PUT2_YEAST Delta-1-pyrroline-5-carboxylate dehydrogenase, mitochondrial OS=Saccharomyces cerevisiae (strain ATCC 204508 / S288c) GN=PUT2 PE=1 SV=2	>sp|P07275|PUT2_YEAST Delta-1-pyrroline-5-carboxylate dehydrogenase, mitochondrial OS=Saccharomyces cerevisiae (strain ATCC 204508 / S288c) GN=PUT2 PE=1 SV=2	0.468997	0.140368	0.996649	0.236517	0.509879	0.998393
2645000	1840200	1204100	1027500	3599800	2092900	1737800	1368000	>sp|P21576|VPS1_YEAST Vacuolar protein sorting-associated protein 1 OS=Saccharomyces cerevisiae (strain ATCC 204508 / S288c) GN=VPS1 PE=1 SV=2	>sp|P21576|VPS1_YEAST Vacuolar protein sorting-associated protein 1 OS=Saccharomyces cerevisiae (strain ATCC 204508 / S288c) GN=VPS1 PE=1 SV=2	0.469957	0.300457	0.996649	0.250178	0.347862	0.998393
26798000	27352000	13533000	15094000	43883000	20423000	21093000	10815000	>sp|P07259|PYR1_YEAST Protein URA2 OS=Saccharomyces cerevisiae (strain ATCC 204508 / S288c) GN=URA2 PE=1 SV=5	>sp|P07259|PYR1_YEAST Protein URA2 OS=Saccharomyces cerevisiae (strain ATCC 204508 / S288c) GN=URA2 PE=1 SV=5	0.470046	0.34219	0.996649	0.26597	0.365174	0.998393
544820	390850	172690	376940	831200	328510	556650	241680	>sp|A5Z2X5|YP010_YEAST UPF0495 protein YPR010C-A OS=Saccharomyces cerevisiae (strain ATCC 204508 / S288c) GN=YPR010C-A PE=3 SV=1	>sp|A5Z2X5|YP010_YEAST UPF0495 protein YPR010C-A OS=Saccharomyces cerevisiae (strain ATCC 204508 / S288c) GN=YPR010C-A PE=3 SV=1	0.473986	0.391267	0.996649	0.254854	0.481187	0.998393
117180	125700	0	0	270040	202050	178760	83040	>sp|P20049|TYR1_YEAST Prephenate dehydrogenase [NADP(+)] OS=Saccharomyces cerevisiae (strain ATCC 204508 / S288c) GN=TYR1 PE=1 SV=2	>sp|P20049|TYR1_YEAST Prephenate dehydrogenase [NADP(+)] OS=Saccharomyces cerevisiae (strain ATCC 204508 / S288c) GN=TYR1 PE=1 SV=2	0.474449	0.403348	0.996649	0.13319	0.684512	0.998393
1889200	2157400	1332100	1340400	3874200	1835800	2465300	1210700	>sp|P47079|TCPQ_YEAST T-complex protein 1 subunit theta OS=Saccharomyces cerevisiae (strain ATCC 204508 / S288c) GN=CCT8 PE=1 SV=1	>sp|P47079|TCPQ_YEAST T-complex protein 1 subunit theta OS=Saccharomyces cerevisiae (strain ATCC 204508 / S288c) GN=CCT8 PE=1 SV=1	0.475733	0.255294	0.996649	0.257518	0.206215	0.998393
708140	311690	275100	356000	1017000	723580	573640	370650	>sp|P18408|MET16_YEAST Phosphoadenosine phosphosulfate reductase OS=Saccharomyces cerevisiae (strain ATCC 204508 / S288c) GN=MET16 PE=1 SV=2	>sp|P18408|MET16_YEAST Phosphoadenosine phosphosulfate reductase OS=Saccharomyces cerevisiae (strain ATCC 204508 / S288c) GN=MET16 PE=1 SV=2	0.483296	0.354643	0.996649	0.261102	0.486396	0.998393
27736000	25122000	30308000	23769000	46299000	27447000	24405000	15156000	>sp|P19882|HSP60_YEAST Heat shock protein 60, mitochondrial OS=Saccharomyces cerevisiae (strain ATCC 204508 / S288c) GN=HSP60 PE=1 SV=1	>sp|P19882|HSP60_YEAST Heat shock protein 60, mitochondrial OS=Saccharomyces cerevisiae (strain ATCC 204508 / S288c) GN=HSP60 PE=1 SV=1	0.483762	0.130968	0.996649	0.270857	0.0414204	0.998393
183790	151080	153040	150080	397220	179910	0	0	>sp|Q08193|GAS5_YEAST 1,3-beta-glucanosyltransferase GAS5 OS=Saccharomyces cerevisiae (strain ATCC 204508 / S288c) GN=GAS5 PE=1 SV=1	>sp|Q08193|GAS5_YEAST 1,3-beta-glucanosyltransferase GAS5 OS=Saccharomyces cerevisiae (strain ATCC 204508 / S288c) GN=GAS5 PE=1 SV=1	0.484529	0.323054	0.996649	0.342862	0.129968	0.998393
9006000	8261400	7877700	7122900	14212000	7818000	8612500	4897900	>sp|P25491|MAS5_YEAST Mitochondrial protein import protein MAS5 OS=Saccharomyces cerevisiae (strain ATCC 204508 / S288c) GN=YDJ1 PE=1 SV=1	>sp|P25491|MAS5_YEAST Mitochondrial protein import protein MAS5 OS=Saccharomyces cerevisiae (strain ATCC 204508 / S288c) GN=YDJ1 PE=1 SV=1	0.486579	0.105102	0.996649	0.269743	0.00892281	0.850343
2074600	1870700	1780900	1540400	5428500	2357700	1810600	1382700	>sp|Q12305|RDL1_YEAST Thiosulfate sulfurtransferase RDL1, mitochondrial OS=Saccharomyces cerevisiae (strain ATCC 204508 / S288c) GN=RDL1 PE=1 SV=1	>sp|Q12305|RDL1_YEAST Thiosulfate sulfurtransferase RDL1, mitochondrial OS=Saccharomyces cerevisiae (strain ATCC 204508 / S288c) GN=RDL1 PE=1 SV=1	0.487677	0.290083	0.996649	0.266727	0.266866	0.998393
731990	613320	328580	309440	1452000	892540	1025100	545900	>sp|P40010|NUG1_YEAST Nuclear GTP-binding protein NUG1 OS=Saccharomyces cerevisiae (strain ATCC 204508 / S288c) GN=NUG1 PE=1 SV=1	>sp|P40010|NUG1_YEAST Nuclear GTP-binding protein NUG1 OS=Saccharomyces cerevisiae (strain ATCC 204508 / S288c) GN=NUG1 PE=1 SV=1	0.488219	0.414502	0.996649	0.270873	0.520102	0.998393
2633400	3473200	2327600	1743300	4944600	2484200	2747700	1420100	>sp|P53598|SUCA_YEAST Succinyl-CoA ligase [ADP-forming] subunit alpha, mitochondrial OS=Saccharomyces cerevisiae (strain ATCC 204508 / S288c) GN=LSC1 PE=1 SV=1	>sp|P53598|SUCA_YEAST Succinyl-CoA ligase [ADP-forming] subunit alpha, mitochondrial OS=Saccharomyces cerevisiae (strain ATCC 204508 / S288c) GN=LSC1 PE=1 SV=1	0.490747	0.237179	0.996649	0.267474	0.131184	0.998393
1952200	1486200	1243500	1346600	5278600	2661700	3687700	2262200	>sp|P38264|PHO88_YEAST Inorganic phosphate transport protein PHO88 OS=Saccharomyces cerevisiae (strain ATCC 204508 / S288c) GN=PHO88 PE=1 SV=1	>sp|P38264|PHO88_YEAST Inorganic phosphate transport protein PHO88 OS=Saccharomyces cerevisiae (strain ATCC 204508 / S288c) GN=PHO88 PE=1 SV=1	0.49284	0.381534	0.996649	0.283727	0.541262	0.998393
55078000	45921000	35295000	22550000	42575000	28795000	26899000	19015000	>sp|P0CX56|RS18B_YEAST 40S ribosomal protein S18-B OS=Saccharomyces cerevisiae (strain ATCC 204508 / S288c) GN=RPS18B PE=1 SV=1;>sp|P0CX55|RS18A_YEAST 40S ribosomal protein S18-A OS=Saccharomyces cerevisiae (strain ATCC 204508 / S288c) GN=RPS18A PE=1 SV=1	>sp|P0CX56|RS18B_YEAST 40S ribosomal protein S18-B OS=Saccharomyces cerevisiae (strain ATCC 204508 / S288c) GN=RPS18B PE=1 SV=1;>sp|P0CX55|RS18A_YEAST 40S ribosomal protein S18-A OS=Saccharomyces cerevisiae (strain ATCC 204508 / S288c) GN=RPS18A PE=1 SV=1	0.493315	0.210788	0.996649	0.277526	0.319176	0.998393
15655000	21516000	7576300	10148000	31954000	11537000	20278000	7745600	>sp|P18239|ADT2_YEAST ADP,ATP carrier protein 2 OS=Saccharomyces cerevisiae (strain ATCC 204508 / S288c) GN=PET9 PE=1 SV=2;>sp|P18238|ADT3_YEAST ADP,ATP carrier protein 3 OS=Saccharomyces cerevisiae (strain ATCC 204508 / S288c) GN=AAC3 PE=1 SV=1	>sp|P18239|ADT2_YEAST ADP,ATP carrier protein 2 OS=Saccharomyces cerevisiae (strain ATCC 204508 / S288c) GN=PET9 PE=1 SV=2	0.494445	0.390861	0.996649	0.293348	0.47473	0.998393
1424800	1096900	1986900	1192000	2424500	1679700	1324100	1050400	>sp|P25451|PSB3_YEAST Proteasome subunit beta type-3 OS=Saccharomyces cerevisiae (strain ATCC 204508 / S288c) GN=PUP3 PE=1 SV=1	>sp|P25451|PSB3_YEAST Proteasome subunit beta type-3 OS=Saccharomyces cerevisiae (strain ATCC 204508 / S288c) GN=PUP3 PE=1 SV=1	0.494505	0.10177	0.996649	0.260723	0.291637	0.998393
546190	505980	825490	755210	1973600	0	1096700	917540	>sp|P39516|RS14B_YEAST 40S ribosomal protein S14-B OS=Saccharomyces cerevisiae (strain ATCC 204508 / S288c) GN=RPS14B PE=1 SV=2	>sp|P39516|RS14B_YEAST 40S ribosomal protein S14-B OS=Saccharomyces cerevisiae (strain ATCC 204508 / S288c) GN=RPS14B PE=1 SV=2	0.495217	0.373287	0.996649	0.200089	0.698339	0.998393
3865800	3267000	1569400	1507600	5958000	3146500	4185800	2469500	>sp|P39990|SNU13_YEAST 13 kDa ribonucleoprotein-associated protein OS=Saccharomyces cerevisiae (strain ATCC 204508 / S288c) GN=SNU13 PE=1 SV=1	>sp|P39990|SNU13_YEAST 13 kDa ribonucleoprotein-associated protein OS=Saccharomyces cerevisiae (strain ATCC 204508 / S288c) GN=SNU13 PE=1 SV=1	0.495781	0.344848	0.996649	0.284813	0.447635	0.998393
3721100	3875800	2675500	2721000	7422800	3004300	4532700	2670000	>sp|P14020|DPM1_YEAST Dolichol-phosphate mannosyltransferase OS=Saccharomyces cerevisiae (strain ATCC 204508 / S288c) GN=DPM1 PE=1 SV=3	>sp|P14020|DPM1_YEAST Dolichol-phosphate mannosyltransferase OS=Saccharomyces cerevisiae (strain ATCC 204508 / S288c) GN=DPM1 PE=1 SV=3	0.496343	0.185395	0.996649	0.28105	0.180965	0.998393
3117400	4185200	890930	750010	2669500	1831500	1631700	527560	>sp|Q01855|RS15_YEAST 40S ribosomal protein S15 OS=Saccharomyces cerevisiae (strain ATCC 204508 / S288c) GN=RPS15 PE=1 SV=1	>sp|Q01855|RS15_YEAST 40S ribosomal protein S15 OS=Saccharomyces cerevisiae (strain ATCC 204508 / S288c) GN=RPS15 PE=1 SV=1	0.49899	0.548616	0.996649	0.275756	0.660773	0.998393
4639600	5277700	1842700	2041600	6853600	3529500	3900900	1505300	>sp|P38249|EIF3A_YEAST Eukaryotic translation initiation factor 3 subunit A OS=Saccharomyces cerevisiae (strain ATCC 204508 / S288c) GN=RPG1 PE=1 SV=1	>sp|P38249|EIF3A_YEAST Eukaryotic translation initiation factor 3 subunit A OS=Saccharomyces cerevisiae (strain ATCC 204508 / S288c) GN=RPG1 PE=1 SV=1	0.499342	0.411863	0.996649	0.285692	0.45759	0.998393
0	0	141000	136310	483890	247120	317710	225160	>sp|P32468|CDC12_YEAST Cell division control protein 12 OS=Saccharomyces cerevisiae (strain ATCC 204508 / S288c) GN=CDC12 PE=1 SV=1	>sp|P32468|CDC12_YEAST Cell division control protein 12 OS=Saccharomyces cerevisiae (strain ATCC 204508 / S288c) GN=CDC12 PE=1 SV=1	0.50501	0.437561	0.996649	0.15028	0.706108	0.998393
538900	678190	0	185120	375780	231860	210640	126210	>sp|P53600|COPZ_YEAST Coatomer subunit zeta OS=Saccharomyces cerevisiae (strain ATCC 204508 / S288c) GN=RET3 PE=1 SV=1	>sp|P53600|COPZ_YEAST Coatomer subunit zeta OS=Saccharomyces cerevisiae (strain ATCC 204508 / S288c) GN=RET3 PE=1 SV=1	0.505087	0.501817	0.996649	0.120884	0.840389	0.998393
1810900	1920100	4148500	2314500	3372200	2090100	2780500	1853200	>sp|P40303|PSA4_YEAST Proteasome subunit alpha type-4 OS=Saccharomyces cerevisiae (strain ATCC 204508 / S288c) GN=PRE6 PE=1 SV=1	>sp|P40303|PSA4_YEAST Proteasome subunit alpha type-4 OS=Saccharomyces cerevisiae (strain ATCC 204508 / S288c) GN=PRE6 PE=1 SV=1	0.508215	0.103235	0.996649	0.27389	0.443294	0.998393
4560800	4162400	2364700	2180800	5810300	2919600	3220700	1851300	>sp|P32563|VPH1_YEAST V-type proton ATPase subunit a, vacuolar isoform OS=Saccharomyces cerevisiae (strain ATCC 204508 / S288c) GN=VPH1 PE=1 SV=3	>sp|P32563|VPH1_YEAST V-type proton ATPase subunit a, vacuolar isoform OS=Saccharomyces cerevisiae (strain ATCC 204508 / S288c) GN=VPH1 PE=1 SV=3	0.510087	0.231245	0.996649	0.290038	0.18449	0.998393
200990	297940	97697	94705	368900	95425	141990	92731	>sp|P36017|VPS21_YEAST Vacuolar protein sorting-associated protein 21 OS=Saccharomyces cerevisiae (strain ATCC 204508 / S288c) GN=VPS21 PE=1 SV=1;>sp|P36019|YPT53_YEAST GTP-binding protein YPT53 OS=Saccharomyces cerevisiae (strain ATCC 204508 / S288c) GN=YPT53 PE=1 SV=1	>sp|P36017|VPS21_YEAST Vacuolar protein sorting-associated protein 21 OS=Saccharomyces cerevisiae (strain ATCC 204508 / S288c) GN=VPS21 PE=1 SV=1	0.510608	0.41373	0.996649	0.274733	0.489061	0.998393
3351300	3608600	2952600	2751800	7251300	2879500	4385100	2646400	>sp|P53691|PPID_YEAST Peptidyl-prolyl cis-trans isomerase CPR6 OS=Saccharomyces cerevisiae (strain ATCC 204508 / S288c) GN=CPR6 PE=1 SV=1	>sp|P53691|PPID_YEAST Peptidyl-prolyl cis-trans isomerase CPR6 OS=Saccharomyces cerevisiae (strain ATCC 204508 / S288c) GN=CPR6 PE=1 SV=1	0.513973	0.14191	0.996649	0.296339	0.136945	0.998393
1708600	1614100	341400	228260	1130700	586740	752290	550010	>sp|Q04371|YMR7_YEAST UPF0364 protein YMR027W OS=Saccharomyces cerevisiae (strain ATCC 204508 / S288c) GN=YMR027W PE=1 SV=1	>sp|Q04371|YMR7_YEAST UPF0364 protein YMR027W OS=Saccharomyces cerevisiae (strain ATCC 204508 / S288c) GN=YMR027W PE=1 SV=1	0.515281	0.523324	0.996649	0.289631	0.662367	0.998393
0	0	29793	33632	109510	50361	76859	50675	>sp|P21965|MCK1_YEAST Protein kinase MCK1 OS=Saccharomyces cerevisiae (strain ATCC 204508 / S288c) GN=MCK1 PE=1 SV=1	>sp|P21965|MCK1_YEAST Protein kinase MCK1 OS=Saccharomyces cerevisiae (strain ATCC 204508 / S288c) GN=MCK1 PE=1 SV=1	0.515588	0.434215	0.996649	0.147987	0.698271	0.998393
117390	187110	0	0	650470	189880	257660	0	>sp|Q07648|DTD_YEAST D-tyrosyl-tRNA(Tyr) deacylase OS=Saccharomyces cerevisiae (strain ATCC 204508 / S288c) GN=DTD1 PE=1 SV=1	>sp|Q07648|DTD_YEAST D-tyrosyl-tRNA(Tyr) deacylase OS=Saccharomyces cerevisiae (strain ATCC 204508 / S288c) GN=DTD1 PE=1 SV=1	0.518266	0.61317	0.996649	0.406032	0.583013	0.998393
2733900	1798800	1135900	1224200	2736300	1477100	1653600	1026400	>sp|P32497|EIF3C_YEAST Eukaryotic translation initiation factor 3 subunit C OS=Saccharomyces cerevisiae (strain ATCC 204508 / S288c) GN=NIP1 PE=1 SV=2	>sp|P32497|EIF3C_YEAST Eukaryotic translation initiation factor 3 subunit C OS=Saccharomyces cerevisiae (strain ATCC 204508 / S288c) GN=NIP1 PE=1 SV=2	0.51835	0.19362	0.996649	0.294781	0.211692	0.998393
958030	674980	1114100	1040600	1074600	979390	312160	123500	>sp|P53081|GTPC1_YEAST Putative GTP cyclohydrolase 1 type 2 OS=Saccharomyces cerevisiae (strain ATCC 204508 / S288c) GN=NIF3 PE=1 SV=1	>sp|P53081|GTPC1_YEAST Putative GTP cyclohydrolase 1 type 2 OS=Saccharomyces cerevisiae (strain ATCC 204508 / S288c) GN=NIF3 PE=1 SV=1	0.518827	0.561984	0.996649	0.269489	0.728663	0.998393
944850	1052500	304220	403980	2729500	543680	648060	515170	>sp|P49334|TOM22_YEAST Mitochondrial import receptor subunit TOM22 OS=Saccharomyces cerevisiae (strain ATCC 204508 / S288c) GN=TOM22 PE=1 SV=3	>sp|P49334|TOM22_YEAST Mitochondrial import receptor subunit TOM22 OS=Saccharomyces cerevisiae (strain ATCC 204508 / S288c) GN=TOM22 PE=1 SV=3	0.523513	0.495651	0.996649	0.308262	0.560171	0.998393
9699800	7375000	9426400	5687600	10138000	6827100	7822300	5925900	>sp|P36013|MAOM_YEAST NAD-dependent malic enzyme, mitochondrial OS=Saccharomyces cerevisiae (strain ATCC 204508 / S288c) GN=MAE1 PE=1 SV=1	>sp|P36013|MAOM_YEAST NAD-dependent malic enzyme, mitochondrial OS=Saccharomyces cerevisiae (strain ATCC 204508 / S288c) GN=MAE1 PE=1 SV=1	0.523796	0.00476801	0.996649	0.299361	0.100634	0.998393
5933200	5549100	3133600	3216600	5589600	2989800	4205400	1907200	>sp|P38998|LYS1_YEAST Saccharopine dehydrogenase [NAD(+), L-lysine-forming] OS=Saccharomyces cerevisiae (strain ATCC 204508 / S288c) GN=LYS1 PE=1 SV=3	>sp|P38998|LYS1_YEAST Saccharopine dehydrogenase [NAD(+), L-lysine-forming] OS=Saccharomyces cerevisiae (strain ATCC 204508 / S288c) GN=LYS1 PE=1 SV=3	0.525581	0.216079	0.996649	0.303137	0.291205	0.998393
1175600	930360	762040	541010	1401000	1010700	1445200	829020	>sp|P40495|LYS12_YEAST Homoisocitrate dehydrogenase, mitochondrial OS=Saccharomyces cerevisiae (strain ATCC 204508 / S288c) GN=LYS12 PE=1 SV=1	>sp|P40495|LYS12_YEAST Homoisocitrate dehydrogenase, mitochondrial OS=Saccharomyces cerevisiae (strain ATCC 204508 / S288c) GN=LYS12 PE=1 SV=1	0.52616	0.121819	0.996649	0.299156	0.277649	0.998393
781890	702650	545360	323100	988910	531630	776460	629910	>sp|P32915|SC61A_YEAST Protein transport protein SEC61 OS=Saccharomyces cerevisiae (strain ATCC 204508 / S288c) GN=SEC61 PE=1 SV=1	>sp|P32915|SC61A_YEAST Protein transport protein SEC61 OS=Saccharomyces cerevisiae (strain ATCC 204508 / S288c) GN=SEC61 PE=1 SV=1	0.526643	0.134444	0.996649	0.294486	0.308079	0.998393
44796000	40851000	48887000	37624000	59944000	34260000	27722000	16004000	>sp|P41940|MPG1_YEAST Mannose-1-phosphate guanyltransferase OS=Saccharomyces cerevisiae (strain ATCC 204508 / S288c) GN=PSA1 PE=1 SV=2	>sp|P41940|MPG1_YEAST Mannose-1-phosphate guanyltransferase OS=Saccharomyces cerevisiae (strain ATCC 204508 / S288c) GN=PSA1 PE=1 SV=2	0.527621	0.225306	0.996649	0.310662	0.252861	0.998393
7918600	7079700	4720400	3816900	7980600	4573600	7279400	4031000	>sp|P00890|CISY1_YEAST Citrate synthase, mitochondrial OS=Saccharomyces cerevisiae (strain ATCC 204508 / S288c) GN=CIT1 PE=1 SV=2	>sp|P00890|CISY1_YEAST Citrate synthase, mitochondrial OS=Saccharomyces cerevisiae (strain ATCC 204508 / S288c) GN=CIT1 PE=1 SV=2	0.530978	0.0973427	0.996649	0.311979	0.191199	0.998393
2248400	2207600	1248700	1452700	941370	535430	354490	125120	>sp|P41911|GPD2_YEAST Glycerol-3-phosphate dehydrogenase [NAD(+)] 2, mitochondrial OS=Saccharomyces cerevisiae (strain ATCC 204508 / S288c) GN=GPD2 PE=1 SV=2	>sp|P41911|GPD2_YEAST Glycerol-3-phosphate dehydrogenase [NAD(+)] 2, mitochondrial OS=Saccharomyces cerevisiae (strain ATCC 204508 / S288c) GN=GPD2 PE=1 SV=2	0.531152	0.638974	0.996649	0.278031	0.788179	0.998393
798240	397120	336730	271040	2532400	1181300	409990	0	>sp|P47117|ARP3_YEAST Actin-related protein 3 OS=Saccharomyces cerevisiae (strain ATCC 204508 / S288c) GN=ARP3 PE=1 SV=1	>sp|P47117|ARP3_YEAST Actin-related protein 3 OS=Saccharomyces cerevisiae (strain ATCC 204508 / S288c) GN=ARP3 PE=1 SV=1	0.531481	0.596958	0.996649	0.436519	0.56648	0.998393
2377600	1478000	1419700	1309000	1212500	998450	1449000	699080	>sp|P23638|PSA3_YEAST Proteasome subunit alpha type-3 OS=Saccharomyces cerevisiae (strain ATCC 204508 / S288c) GN=PRE9 PE=1 SV=1	>sp|P23638|PSA3_YEAST Proteasome subunit alpha type-3 OS=Saccharomyces cerevisiae (strain ATCC 204508 / S288c) GN=PRE9 PE=1 SV=1	0.533683	0.145203	0.996649	0.296639	0.459799	0.998393
1158100	779390	1272300	884210	1392800	749180	950730	859720	>sp|Q86ZR7|YKD3A_YEAST Putative uncharacterized hydrolase YKL033W-A OS=Saccharomyces cerevisiae (strain ATCC 204508 / S288c) GN=YKL033W-A PE=1 SV=2	>sp|Q86ZR7|YKD3A_YEAST Putative uncharacterized hydrolase YKL033W-A OS=Saccharomyces cerevisiae (strain ATCC 204508 / S288c) GN=YKL033W-A PE=1 SV=2	0.534023	0.00649896	0.996649	0.296771	0.297996	0.998393
363750	200730	247210	200610	0	0	243240	177970	>sp|P46956|PHO86_YEAST Inorganic phosphate transporter PHO86 OS=Saccharomyces cerevisiae (strain ATCC 204508 / S288c) GN=PHO86 PE=1 SV=1	>sp|P46956|PHO86_YEAST Inorganic phosphate transporter PHO86 OS=Saccharomyces cerevisiae (strain ATCC 204508 / S288c) GN=PHO86 PE=1 SV=1	0.536594	0.0537893	0.996649	0.428668	0.131013	0.998393
3840200	1664700	3151800	2341200	2699800	2177000	2045400	1777600	>sp|P0C0V8|RS21A_YEAST 40S ribosomal protein S21-A OS=Saccharomyces cerevisiae (strain ATCC 204508 / S288c) GN=RPS21A PE=1 SV=1	>sp|P0C0V8|RS21A_YEAST 40S ribosomal protein S21-A OS=Saccharomyces cerevisiae (strain ATCC 204508 / S288c) GN=RPS21A PE=1 SV=1	0.536953	0.053929	0.996649	0.302088	0.402547	0.998393
995000	798530	636730	480080	779030	481970	760590	455680	>sp|P40159|YNU8_YEAST Uncharacterized protein YNL208W OS=Saccharomyces cerevisiae (strain ATCC 204508 / S288c) GN=YNL208W PE=1 SV=2	>sp|P40159|YNU8_YEAST Uncharacterized protein YNL208W OS=Saccharomyces cerevisiae (strain ATCC 204508 / S288c) GN=YNL208W PE=1 SV=2	0.539148	0.0589261	0.996649	0.301807	0.276647	0.998393
1084200	845460	1126500	714690	1256600	507070	898420	1006000	>sp|P53261|PESC_YEAST Pescadillo homolog OS=Saccharomyces cerevisiae (strain ATCC 204508 / S288c) GN=NOP7 PE=1 SV=1	>sp|P53261|PESC_YEAST Pescadillo homolog OS=Saccharomyces cerevisiae (strain ATCC 204508 / S288c) GN=NOP7 PE=1 SV=1	0.540345	0.0599858	0.996649	0.302691	0.425887	0.998393
12829000	12577000	12838000	11809000	23485000	12302000	13792000	6509700	>sp|P25605|ILV6_YEAST Acetolactate synthase small subunit, mitochondrial OS=Saccharomyces cerevisiae (strain ATCC 204508 / S288c) GN=ILV6 PE=1 SV=2	>sp|P25605|ILV6_YEAST Acetolactate synthase small subunit, mitochondrial OS=Saccharomyces cerevisiae (strain ATCC 204508 / S288c) GN=ILV6 PE=1 SV=2	0.541292	0.131931	0.996649	0.325925	0.0617338	0.998393
1035600	861180	193640	161830	1175100	885810	972230	411860	>sp|P10614|CP51_YEAST Lanosterol 14-alpha demethylase OS=Saccharomyces cerevisiae (strain ATCC 204508 / S288c) GN=ERG11 PE=1 SV=1	>sp|P10614|CP51_YEAST Lanosterol 14-alpha demethylase OS=Saccharomyces cerevisiae (strain ATCC 204508 / S288c) GN=ERG11 PE=1 SV=1	0.542959	0.543606	0.996649	0.327632	0.641532	0.998393
353450	333240	738580	288090	456370	392860	0	0	>sp|P32874|HFA1_YEAST Acetyl-CoA carboxylase, mitochondrial OS=Saccharomyces cerevisiae (strain ATCC 204508 / S288c) GN=HFA1 PE=1 SV=2	>sp|P32874|HFA1_YEAST Acetyl-CoA carboxylase, mitochondrial OS=Saccharomyces cerevisiae (strain ATCC 204508 / S288c) GN=HFA1 PE=1 SV=2	0.553123	0.176521	0.996649	0.38131	0.495456	0.998393
1834400	1567700	1259300	921860	2173200	1130900	586090	383550	>sp|P28707|SBA1_YEAST Co-chaperone protein SBA1 OS=Saccharomyces cerevisiae (strain ATCC 204508 / S288c) GN=SBA1 PE=1 SV=3	>sp|P28707|SBA1_YEAST Co-chaperone protein SBA1 OS=Saccharomyces cerevisiae (strain ATCC 204508 / S288c) GN=SBA1 PE=1 SV=3	0.55768	0.391717	0.996649	0.318512	0.499545	0.998393
1437600	1593300	606350	767500	2418900	1443400	1512800	383760	>sp|P35197|GCS1_YEAST ADP-ribosylation factor GTPase-activating protein GCS1 OS=Saccharomyces cerevisiae (strain ATCC 204508 / S288c) GN=GCS1 PE=1 SV=1	>sp|P35197|GCS1_YEAST ADP-ribosylation factor GTPase-activating protein GCS1 OS=Saccharomyces cerevisiae (strain ATCC 204508 / S288c) GN=GCS1 PE=1 SV=1	0.558863	0.410141	0.996649	0.338995	0.433562	0.998393
975780	889030	212540	184210	904030	382730	986990	626320	>sp|P33298|PRS6B_YEAST 26S protease regulatory subunit 6B homolog OS=Saccharomyces cerevisiae (strain ATCC 204508 / S288c) GN=RPT3 PE=1 SV=2	>sp|P33298|PRS6B_YEAST 26S protease regulatory subunit 6B homolog OS=Saccharomyces cerevisiae (strain ATCC 204508 / S288c) GN=RPT3 PE=1 SV=2	0.559221	0.474174	0.996649	0.339875	0.613559	0.998393
268280	132370	329980	370820	1127700	465920	710390	647240	>sp|P33302|PDR5_YEAST Pleiotropic ABC efflux transporter of multiple drugs OS=Saccharomyces cerevisiae (strain ATCC 204508 / S288c) GN=PDR5 PE=1 SV=1;>sp|Q04182|PDR15_YEAST ATP-dependent permease PDR15 OS=Saccharomyces cerevisiae (strain ATCC 204508 / S288c) GN=PDR15 PE=1 SV=1	>sp|P33302|PDR5_YEAST Pleiotropic ABC efflux transporter of multiple drugs OS=Saccharomyces cerevisiae (strain ATCC 204508 / S288c) GN=PDR5 PE=1 SV=1	0.565091	0.444481	0.996649	0.342763	0.641023	0.998393
0	0	160180	118730	356680	225480	248330	0	>sp|P45978|SCD6_YEAST Protein SCD6 OS=Saccharomyces cerevisiae (strain ATCC 204508 / S288c) GN=SCD6 PE=1 SV=1	>sp|P45978|SCD6_YEAST Protein SCD6 OS=Saccharomyces cerevisiae (strain ATCC 204508 / S288c) GN=SCD6 PE=1 SV=1	0.565186	0.381267	0.996649	0.336203	0.24373	0.998393
3422700	2890300	3655200	2014900	7924600	5175400	3308000	2229900	>sp|P38715|GRE3_YEAST NADPH-dependent aldose reductase GRE3 OS=Saccharomyces cerevisiae (strain ATCC 204508 / S288c) GN=GRE3 PE=1 SV=1	>sp|P38715|GRE3_YEAST NADPH-dependent aldose reductase GRE3 OS=Saccharomyces cerevisiae (strain ATCC 204508 / S288c) GN=GRE3 PE=1 SV=1	0.571701	0.230243	0.996649	0.348166	0.229792	0.998393
30821	34820	621370	524020	615340	0	756060	483910	>sp|P17649|GABAT_YEAST 4-aminobutyrate aminotransferase OS=Saccharomyces cerevisiae (strain ATCC 204508 / S288c) GN=UGA1 PE=1 SV=2	>sp|P17649|GABAT_YEAST 4-aminobutyrate aminotransferase OS=Saccharomyces cerevisiae (strain ATCC 204508 / S288c) GN=UGA1 PE=1 SV=2	0.571881	0.749587	0.996649	0.266983	0.885468	0.998393
6390900	5074500	4029300	2311200	4772500	3524600	4754500	2870300	>sp|P32466|HXT3_YEAST Low-affinity glucose transporter HXT3 OS=Saccharomyces cerevisiae (strain ATCC 204508 / S288c) GN=HXT3 PE=1 SV=1	>sp|P32466|HXT3_YEAST Low-affinity glucose transporter HXT3 OS=Saccharomyces cerevisiae (strain ATCC 204508 / S288c) GN=HXT3 PE=1 SV=1	0.575005	0.0842479	0.996649	0.347557	0.234113	0.998393
1136200	415900	870180	722780	448870	381430	653780	512770	>sp|P47119|ITPA_YEAST Inosine triphosphate pyrophosphatase OS=Saccharomyces cerevisiae (strain ATCC 204508 / S288c) GN=HAM1 PE=1 SV=1	>sp|P47119|ITPA_YEAST Inosine triphosphate pyrophosphatase OS=Saccharomyces cerevisiae (strain ATCC 204508 / S288c) GN=HAM1 PE=1 SV=1	0.57576	0.153849	0.996649	0.328236	0.579811	0.998393
141750	172820	209450	119200	310170	156750	350790	199820	>sp|P43609|RSC8_YEAST Chromatin structure-remodeling complex protein RSC8 OS=Saccharomyces cerevisiae (strain ATCC 204508 / S288c) GN=RSC8 PE=1 SV=1	>sp|P43609|RSC8_YEAST Chromatin structure-remodeling complex protein RSC8 OS=Saccharomyces cerevisiae (strain ATCC 204508 / S288c) GN=RSC8 PE=1 SV=1	0.58095	0.133779	0.996649	0.340587	0.393092	0.998393
625820	425770	672430	411800	936610	698770	709910	455500	>sp|P53163|MNP1_YEAST 54S ribosomal protein L12, mitochondrial OS=Saccharomyces cerevisiae (strain ATCC 204508 / S288c) GN=MNP1 PE=1 SV=1	>sp|P53163|MNP1_YEAST 54S ribosomal protein L12, mitochondrial OS=Saccharomyces cerevisiae (strain ATCC 204508 / S288c) GN=MNP1 PE=1 SV=1	0.581482	0.0372306	0.996649	0.344516	0.161024	0.998393
0	0	383680	218670	413080	275440	351010	275330	>sp|P39940|RSP5_YEAST E3 ubiquitin-protein ligase RSP5 OS=Saccharomyces cerevisiae (strain ATCC 204508 / S288c) GN=RSP5 PE=1 SV=1	>sp|P39940|RSP5_YEAST E3 ubiquitin-protein ligase RSP5 OS=Saccharomyces cerevisiae (strain ATCC 204508 / S288c) GN=RSP5 PE=1 SV=1	0.582061	0.0110234	0.996649	0.206294	0.556696	0.998393
1681700	1260800	278240	431590	3040200	660810	215880	164750	>sp|Q12109|SYWC_YEAST Tryptophan--tRNA ligase, cytoplasmic OS=Saccharomyces cerevisiae (strain ATCC 204508 / S288c) GN=WRS1 PE=1 SV=1	>sp|Q12109|SYWC_YEAST Tryptophan--tRNA ligase, cytoplasmic OS=Saccharomyces cerevisiae (strain ATCC 204508 / S288c) GN=WRS1 PE=1 SV=1	0.593515	0.617544	0.996649	0.368438	0.696507	0.998393
12673000	9022600	10279000	5937000	18398000	12032000	10135000	7222900	>sp|P22203|VATE_YEAST V-type proton ATPase subunit E OS=Saccharomyces cerevisiae (strain ATCC 204508 / S288c) GN=VMA4 PE=1 SV=4	>sp|P22203|VATE_YEAST V-type proton ATPase subunit E OS=Saccharomyces cerevisiae (strain ATCC 204508 / S288c) GN=VMA4 PE=1 SV=4	0.595851	0.0915312	0.996649	0.377169	0.0533155	0.998393
1234300	1746900	293590	269430	2274000	640760	1274100	666300	>sp|P00427|COX6_YEAST Cytochrome c oxidase subunit 6, mitochondrial OS=Saccharomyces cerevisiae (strain ATCC 204508 / S288c) GN=COX6 PE=1 SV=1	>sp|P00427|COX6_YEAST Cytochrome c oxidase subunit 6, mitochondrial OS=Saccharomyces cerevisiae (strain ATCC 204508 / S288c) GN=COX6 PE=1 SV=1	0.59635	0.502435	0.996649	0.38268	0.580384	0.998393
1602500	929080	2455000	1223600	2887100	1502300	1491800	1885600	>sp|Q05775|EIF3J_YEAST Eukaryotic translation initiation factor 3 subunit J OS=Saccharomyces cerevisiae (strain ATCC 204508 / S288c) GN=HCR1 PE=1 SV=1	>sp|Q05775|EIF3J_YEAST Eukaryotic translation initiation factor 3 subunit J OS=Saccharomyces cerevisiae (strain ATCC 204508 / S288c) GN=HCR1 PE=1 SV=1	0.59888	0.108688	0.996649	0.363633	0.38575	0.998393
1472200	2694900	1986900	1280200	2267500	1295200	1899000	524890	>sp|P49095|GCSP_YEAST Glycine dehydrogenase (decarboxylating), mitochondrial OS=Saccharomyces cerevisiae (strain ATCC 204508 / S288c) GN=GCV2 PE=1 SV=1	>sp|P49095|GCSP_YEAST Glycine dehydrogenase (decarboxylating), mitochondrial OS=Saccharomyces cerevisiae (strain ATCC 204508 / S288c) GN=GCV2 PE=1 SV=1	0.606243	0.271076	0.996649	0.369172	0.367221	0.998393
2450000	2102000	2597000	2538900	2573800	1184700	3714400	1790100	>sp|P53978|EF3B_YEAST Elongation factor 3B OS=Saccharomyces cerevisiae (strain ATCC 204508 / S288c) GN=HEF3 PE=1 SV=2	>sp|P53978|EF3B_YEAST Elongation factor 3B OS=Saccharomyces cerevisiae (strain ATCC 204508 / S288c) GN=HEF3 PE=1 SV=2	0.606532	0.0672312	0.996649	0.376276	0.389463	0.998393
1248600	1356500	2688600	1872000	1433300	715000	1011800	497020	>sp|P39533|ACON2_YEAST Probable aconitate hydratase 2 OS=Saccharomyces cerevisiae (strain ATCC 204508 / S288c) GN=ACO2 PE=1 SV=1	>sp|P39533|ACON2_YEAST Probable aconitate hydratase 2 OS=Saccharomyces cerevisiae (strain ATCC 204508 / S288c) GN=ACO2 PE=1 SV=1	0.607893	0.294548	0.996649	0.357893	0.540778	0.998393
1777200	1686200	398690	412280	3910300	1154900	300680	190450	>sp|P12612|TCPA_YEAST T-complex protein 1 subunit alpha OS=Saccharomyces cerevisiae (strain ATCC 204508 / S288c) GN=TCP1 PE=1 SV=2	>sp|P12612|TCPA_YEAST T-complex protein 1 subunit alpha OS=Saccharomyces cerevisiae (strain ATCC 204508 / S288c) GN=TCP1 PE=1 SV=2	0.61145	0.609272	0.996649	0.385876	0.68106	0.998393
243140	298200	477750	0	612830	424250	308820	124340	>sp|P19881|PNPP_YEAST 4-nitrophenylphosphatase OS=Saccharomyces cerevisiae (strain ATCC 204508 / S288c) GN=PHO13 PE=1 SV=2	>sp|P19881|PNPP_YEAST 4-nitrophenylphosphatase OS=Saccharomyces cerevisiae (strain ATCC 204508 / S288c) GN=PHO13 PE=1 SV=2	0.619912	0.323639	0.996649	0.419452	0.357811	0.998393
7936000	8026700	4248500	3406800	15464000	5691900	7742400	4595600	>sp|P22515|UBA1_YEAST Ubiquitin-activating enzyme E1 1 OS=Saccharomyces cerevisiae (strain ATCC 204508 / S288c) GN=UBA1 PE=1 SV=2	>sp|P22515|UBA1_YEAST Ubiquitin-activating enzyme E1 1 OS=Saccharomyces cerevisiae (strain ATCC 204508 / S288c) GN=UBA1 PE=1 SV=2	0.62415	0.224757	0.996649	0.411654	0.211884	0.998393
40993000	36296000	43389000	31302000	69788000	31710000	41950000	25550000	>sp|P0CX54|RL12B_YEAST 60S ribosomal protein L12-B OS=Saccharomyces cerevisiae (strain ATCC 204508 / S288c) GN=RPL12B PE=1 SV=1;>sp|P0CX53|RL12A_YEAST 60S ribosomal protein L12-A OS=Saccharomyces cerevisiae (strain ATCC 204508 / S288c) GN=RPL12A PE=1 SV=1	>sp|P0CX54|RL12B_YEAST 60S ribosomal protein L12-B OS=Saccharomyces cerevisiae (strain ATCC 204508 / S288c) GN=RPL12B PE=1 SV=1;>sp|P0CX53|RL12A_YEAST 60S ribosomal protein L12-A OS=Saccharomyces cerevisiae (strain ATCC 204508 / S288c) GN=RPL12A PE=1 SV=1	0.625008	0.0251025	0.996649	0.413067	0.00393921	0.536295
13119000	15103000	6184100	6608100	20342000	7059100	9839800	4072500	>sp|P29547|EF1G1_YEAST Elongation factor 1-gamma 1 OS=Saccharomyces cerevisiae (strain ATCC 204508 / S288c) GN=CAM1 PE=1 SV=2	>sp|P29547|EF1G1_YEAST Elongation factor 1-gamma 1 OS=Saccharomyces cerevisiae (strain ATCC 204508 / S288c) GN=CAM1 PE=1 SV=2	0.625193	0.28429	0.996649	0.412017	0.283248	0.998393
233790	152170	48548	101930	1282700	482770	1131900	385790	>sp|P38689|KPR3_YEAST Ribose-phosphate pyrophosphokinase 3 OS=Saccharomyces cerevisiae (strain ATCC 204508 / S288c) GN=PRS3 PE=1 SV=1	>sp|P38689|KPR3_YEAST Ribose-phosphate pyrophosphokinase 3 OS=Saccharomyces cerevisiae (strain ATCC 204508 / S288c) GN=PRS3 PE=1 SV=1	0.628017	0.628928	0.996649	0.434374	0.701285	0.998393
1216600	1228100	1065200	962880	2654000	1419100	1562100	556970	>sp|P39076|TCPB_YEAST T-complex protein 1 subunit beta OS=Saccharomyces cerevisiae (strain ATCC 204508 / S288c) GN=CCT2 PE=1 SV=1	>sp|P39076|TCPB_YEAST T-complex protein 1 subunit beta OS=Saccharomyces cerevisiae (strain ATCC 204508 / S288c) GN=CCT2 PE=1 SV=1	0.630783	0.179698	0.996649	0.403461	0.0886179	0.998393
0	0	0	2480300	5781500	3744300	4402500	3720600	>sp|P05747|RL29_YEAST 60S ribosomal protein L29 OS=Saccharomyces cerevisiae (strain ATCC 204508 / S288c) GN=RPL29 PE=1 SV=3	>sp|P05747|RL29_YEAST 60S ribosomal protein L29 OS=Saccharomyces cerevisiae (strain ATCC 204508 / S288c) GN=RPL29 PE=1 SV=3	0.631301	0.120188	0.996649	0.151588	0.678337	0.998393
1280600	1783600	1241000	984830	4181600	1624800	2199400	885100	>sp|P36060|MCR1_YEAST NADH-cytochrome b5 reductase 2 OS=Saccharomyces cerevisiae (strain ATCC 204508 / S288c) GN=MCR1 PE=1 SV=1	>sp|P36060|MCR1_YEAST NADH-cytochrome b5 reductase 2 OS=Saccharomyces cerevisiae (strain ATCC 204508 / S288c) GN=MCR1 PE=1 SV=1	0.633144	0.238352	0.996649	0.411105	0.187058	0.998393
8251100	8365100	10820000	6065400	10930000	6481500	7155400	3623800	>sp|P33331|NTF2_YEAST Nuclear transport factor 2 OS=Saccharomyces cerevisiae (strain ATCC 204508 / S288c) GN=NTF2 PE=1 SV=2	>sp|P33331|NTF2_YEAST Nuclear transport factor 2 OS=Saccharomyces cerevisiae (strain ATCC 204508 / S288c) GN=NTF2 PE=1 SV=2	0.637663	0.0735023	0.996649	0.407436	0.0765599	0.998393
287770	415170	66951	70339	1294700	160250	208160	188180	>sp|Q08641|AB140_YEAST tRNA(Thr) (cytosine(32)-N(3))-methyltransferase OS=Saccharomyces cerevisiae (strain ATCC 204508 / S288c) GN=ABP140 PE=1 SV=3	>sp|Q08641|AB140_YEAST tRNA(Thr) (cytosine(32)-N(3))-methyltransferase OS=Saccharomyces cerevisiae (strain ATCC 204508 / S288c) GN=ABP140 PE=1 SV=3	0.639949	0.555553	0.996649	0.42312	0.610105	0.998393
10489000	11093000	13878000	6947100	12376000	7740600	7308300	3729600	>sp|P28834|IDH1_YEAST Isocitrate dehydrogenase [NAD] subunit 1, mitochondrial OS=Saccharomyces cerevisiae (strain ATCC 204508 / S288c) GN=IDH1 PE=1 SV=2	>sp|P28834|IDH1_YEAST Isocitrate dehydrogenase [NAD] subunit 1, mitochondrial OS=Saccharomyces cerevisiae (strain ATCC 204508 / S288c) GN=IDH1 PE=1 SV=2	0.641272	0.146256	0.996649	0.408712	0.185788	0.998393
6670900	7762800	1700600	1191400	18340000	7162100	7034000	3713900	>sp|P31539|HS104_YEAST Heat shock protein 104 OS=Saccharomyces cerevisiae (strain ATCC 204508 / S288c) GN=HSP104 PE=1 SV=2	>sp|P31539|HS104_YEAST Heat shock protein 104 OS=Saccharomyces cerevisiae (strain ATCC 204508 / S288c) GN=HSP104 PE=1 SV=2	0.64316	0.52046	0.996649	0.442703	0.582935	0.998393
4289000	3785000	7189200	4475400	10057000	5101700	4946400	2978300	>sp|P25294|SIS1_YEAST Protein SIS1 OS=Saccharomyces cerevisiae (strain ATCC 204508 / S288c) GN=SIS1 PE=1 SV=1	>sp|P25294|SIS1_YEAST Protein SIS1 OS=Saccharomyces cerevisiae (strain ATCC 204508 / S288c) GN=SIS1 PE=1 SV=1	0.643801	0.0938795	0.996649	0.415706	0.123671	0.998393
122210	82818	0	0	197830	92275	417610	345610	>sp|P43555|EMP47_YEAST Protein EMP47 OS=Saccharomyces cerevisiae (strain ATCC 204508 / S288c) GN=EMP47 PE=1 SV=1	>sp|P43555|EMP47_YEAST Protein EMP47 OS=Saccharomyces cerevisiae (strain ATCC 204508 / S288c) GN=EMP47 PE=1 SV=1	0.644869	0.485295	0.996649	0.308354	0.783698	0.998393
12212000	10742000	6373800	4361500	19985000	11065000	14072000	6992700	>sp|P38625|GUAA_YEAST GMP synthase [glutamine-hydrolyzing] OS=Saccharomyces cerevisiae (strain ATCC 204508 / S288c) GN=GUA1 PE=1 SV=4	>sp|P38625|GUAA_YEAST GMP synthase [glutamine-hydrolyzing] OS=Saccharomyces cerevisiae (strain ATCC 204508 / S288c) GN=GUA1 PE=1 SV=4	0.648547	0.214664	0.996649	0.438249	0.242369	0.998393
707740	791210	233630	435490	1309900	435290	369960	87887	>sp|P38116|ARL1_YEAST ADP-ribosylation factor-like protein 1 OS=Saccharomyces cerevisiae (strain ATCC 204508 / S288c) GN=ARL1 PE=1 SV=4	>sp|P38116|ARL1_YEAST ADP-ribosylation factor-like protein 1 OS=Saccharomyces cerevisiae (strain ATCC 204508 / S288c) GN=ARL1 PE=1 SV=4	0.65095	0.482837	0.996649	0.421989	0.529178	0.998393
0	0	85583	90581	818470	184660	172800	185350	>sp|Q08412|CUE5_YEAST Ubiquitin-binding protein CUE5 OS=Saccharomyces cerevisiae (strain ATCC 204508 / S288c) GN=CUE5 PE=1 SV=1	>sp|Q08412|CUE5_YEAST Ubiquitin-binding protein CUE5 OS=Saccharomyces cerevisiae (strain ATCC 204508 / S288c) GN=CUE5 PE=1 SV=1	0.655008	0.556419	0.996649	0.305477	0.695166	0.998393
1194500	1140500	1131700	620440	2198600	843500	1040100	0	>sp|Q08723|RPN8_YEAST 26S proteasome regulatory subunit RPN8 OS=Saccharomyces cerevisiae (strain ATCC 204508 / S288c) GN=RPN8 PE=1 SV=3	>sp|Q08723|RPN8_YEAST 26S proteasome regulatory subunit RPN8 OS=Saccharomyces cerevisiae (strain ATCC 204508 / S288c) GN=RPN8 PE=1 SV=3	0.655221	0.129041	0.996649	0.544683	0.0130145	0.998393
0	0	104330	78642	189190	88818	139980	97593	>sp|P39101|CAJ1_YEAST Protein CAJ1 OS=Saccharomyces cerevisiae (strain ATCC 204508 / S288c) GN=CAJ1 PE=1 SV=1	>sp|P39101|CAJ1_YEAST Protein CAJ1 OS=Saccharomyces cerevisiae (strain ATCC 204508 / S288c) GN=CAJ1 PE=1 SV=1	0.673022	0.0632034	0.996649	0.294735	0.283447	0.998393
500390	443780	1096800	566370	635840	334350	0	0	>sp|O74700|TIM9_YEAST Mitochondrial import inner membrane translocase subunit TIM9 OS=Saccharomyces cerevisiae (strain ATCC 204508 / S288c) GN=TIM9 PE=1 SV=1	>sp|O74700|TIM9_YEAST Mitochondrial import inner membrane translocase subunit TIM9 OS=Saccharomyces cerevisiae (strain ATCC 204508 / S288c) GN=TIM9 PE=1 SV=1	0.684666	0.162623	0.996649	0.507397	0.451892	0.998393
981390	598310	0	0	822680	381800	168240	142300	>sp|P08518|RPB2_YEAST DNA-directed RNA polymerase II subunit RPB2 OS=Saccharomyces cerevisiae (strain ATCC 204508 / S288c) GN=RPB2 PE=1 SV=2	>sp|P08518|RPB2_YEAST DNA-directed RNA polymerase II subunit RPB2 OS=Saccharomyces cerevisiae (strain ATCC 204508 / S288c) GN=RPB2 PE=1 SV=2	0.687678	0.535012	0.996649	0.355564	0.686678	0.998393
2277900	2777300	3233800	2168100	5766500	2323600	6003400	2679200	>sp|P38077|ATPG_YEAST ATP synthase subunit gamma, mitochondrial OS=Saccharomyces cerevisiae (strain ATCC 204508 / S288c) GN=ATP3 PE=1 SV=1	>sp|P38077|ATPG_YEAST ATP synthase subunit gamma, mitochondrial OS=Saccharomyces cerevisiae (strain ATCC 204508 / S288c) GN=ATP3 PE=1 SV=1	0.691533	0.0947777	0.996649	0.468372	0.227753	0.998393
12579000	7957100	8384500	4470800	10681000	6277100	7305600	5401800	>sp|P28272|PYRD_YEAST Dihydroorotate dehydrogenase (fumarate) OS=Saccharomyces cerevisiae (strain ATCC 204508 / S288c) GN=URA1 PE=1 SV=1	>sp|P28272|PYRD_YEAST Dihydroorotate dehydrogenase (fumarate) OS=Saccharomyces cerevisiae (strain ATCC 204508 / S288c) GN=URA1 PE=1 SV=1	0.692583	0.0315534	0.996649	0.465344	0.0667595	0.998393
6136200	4904600	1146800	1063100	5089000	3419300	2693600	784050	>sp|P21524|RIR1_YEAST Ribonucleoside-diphosphate reductase large chain 1 OS=Saccharomyces cerevisiae (strain ATCC 204508 / S288c) GN=RNR1 PE=1 SV=2;>sp|P21672|RIR3_YEAST Ribonucleoside-diphosphate reductase large chain 2 OS=Saccharomyces cerevisiae (strain ATCC 204508 / S288c) GN=RNR3 PE=1 SV=4	>sp|P21524|RIR1_YEAST Ribonucleoside-diphosphate reductase large chain 1 OS=Saccharomyces cerevisiae (strain ATCC 204508 / S288c) GN=RNR1 PE=1 SV=2	0.696686	0.439478	0.996649	0.477567	0.487644	0.998393
586380	573730	0	0	1236600	623500	646000	305740	>sp|P53152|MMS2_YEAST Ubiquitin-conjugating enzyme variant MMS2 OS=Saccharomyces cerevisiae (strain ATCC 204508 / S288c) GN=MMS2 PE=1 SV=1	>sp|P53152|MMS2_YEAST Ubiquitin-conjugating enzyme variant MMS2 OS=Saccharomyces cerevisiae (strain ATCC 204508 / S288c) GN=MMS2 PE=1 SV=1	0.699537	0.209736	0.996649	0.389065	0.0804648	0.998393
20757000	14907000	16973000	10230000	17130000	9900200	12999000	7370100	>sp|P41057|RS29A_YEAST 40S ribosomal protein S29-A OS=Saccharomyces cerevisiae (strain ATCC 204508 / S288c) GN=RPS29A PE=1 SV=3	>sp|P41057|RS29A_YEAST 40S ribosomal protein S29-A OS=Saccharomyces cerevisiae (strain ATCC 204508 / S288c) GN=RPS29A PE=1 SV=3	0.704421	0.0305873	0.996649	0.477283	0.0665137	0.998393
0	0	1676800	1420900	6292200	2497000	2329000	1585100	>sp|P33416|HSP78_YEAST Heat shock protein 78, mitochondrial OS=Saccharomyces cerevisiae (strain ATCC 204508 / S288c) GN=HSP78 PE=1 SV=2	>sp|P33416|HSP78_YEAST Heat shock protein 78, mitochondrial OS=Saccharomyces cerevisiae (strain ATCC 204508 / S288c) GN=HSP78 PE=1 SV=2	0.709137	0.320086	0.996649	0.36861	0.342824	0.998393
228220	164750	466410	430250	605070	329190	254330	96739	>sp|Q12692|H2AZ_YEAST Histone H2A.Z OS=Saccharomyces cerevisiae (strain ATCC 204508 / S288c) GN=HTZ1 PE=1 SV=3	>sp|Q12692|H2AZ_YEAST Histone H2A.Z OS=Saccharomyces cerevisiae (strain ATCC 204508 / S288c) GN=HTZ1 PE=1 SV=3	0.714821	0.27429	0.996649	0.465445	0.418408	0.998393
514330	446250	478970	381140	1395400	864700	356500	113430	>sp|Q05050|EIS1_YEAST Eisosome protein 1 OS=Saccharomyces cerevisiae (strain ATCC 204508 / S288c) GN=EIS1 PE=1 SV=1	>sp|Q05050|EIS1_YEAST Eisosome protein 1 OS=Saccharomyces cerevisiae (strain ATCC 204508 / S288c) GN=EIS1 PE=1 SV=1	0.719241	0.372186	0.996649	0.479914	0.403765	0.998393
746540	766210	510630	207740	1314300	720440	1005600	581800	>sp|P53731|ARPC2_YEAST Actin-related protein 2/3 complex subunit 2 OS=Saccharomyces cerevisiae (strain ATCC 204508 / S288c) GN=ARC35 PE=1 SV=1	>sp|P53731|ARPC2_YEAST Actin-related protein 2/3 complex subunit 2 OS=Saccharomyces cerevisiae (strain ATCC 204508 / S288c) GN=ARC35 PE=1 SV=1	0.729196	0.216003	0.996649	0.497399	0.269691	0.998393
0	0	149450	290080	1119600	495510	655060	165850	>sp|P43621|COPD_YEAST Coatomer subunit delta OS=Saccharomyces cerevisiae (strain ATCC 204508 / S288c) GN=RET2 PE=1 SV=3	>sp|P43621|COPD_YEAST Coatomer subunit delta OS=Saccharomyces cerevisiae (strain ATCC 204508 / S288c) GN=RET2 PE=1 SV=3	0.733652	0.496136	0.996649	0.393246	0.583628	0.998393
489850	108240	245520	193010	541270	457100	521510	462190	>sp|Q03532|HAS1_YEAST ATP-dependent RNA helicase HAS1 OS=Saccharomyces cerevisiae (strain ATCC 204508 / S288c) GN=HAS1 PE=1 SV=1	>sp|Q03532|HAS1_YEAST ATP-dependent RNA helicase HAS1 OS=Saccharomyces cerevisiae (strain ATCC 204508 / S288c) GN=HAS1 PE=1 SV=1	0.73583	0.250183	0.996649	0.503127	0.450833	0.998393
2939900	3093800	2314800	1483100	3573000	2324200	1526200	451060	>sp|Q02486|ABF2_YEAST ARS-binding factor 2, mitochondrial OS=Saccharomyces cerevisiae (strain ATCC 204508 / S288c) GN=ABF2 PE=1 SV=1	>sp|Q02486|ABF2_YEAST ARS-binding factor 2, mitochondrial OS=Saccharomyces cerevisiae (strain ATCC 204508 / S288c) GN=ABF2 PE=1 SV=1	0.736903	0.311297	0.996649	0.497939	0.346395	0.998393
7627600	6131500	2639300	2651900	12176000	4335300	6978400	3142500	>sp|P02829|HSP82_YEAST ATP-dependent molecular chaperone HSP82 OS=Saccharomyces cerevisiae (strain ATCC 204508 / S288c) GN=HSP82 PE=1 SV=1	>sp|P02829|HSP82_YEAST ATP-dependent molecular chaperone HSP82 OS=Saccharomyces cerevisiae (strain ATCC 204508 / S288c) GN=HSP82 PE=1 SV=1	0.737235	0.217032	0.996649	0.525158	0.208393	0.998393
749870	591810	652320	719910	2077300	673320	1174900	529280	>sp|Q05022|RRP5_YEAST rRNA biogenesis protein RRP5 OS=Saccharomyces cerevisiae (strain ATCC 204508 / S288c) GN=RRP5 PE=1 SV=1	>sp|Q05022|RRP5_YEAST rRNA biogenesis protein RRP5 OS=Saccharomyces cerevisiae (strain ATCC 204508 / S288c) GN=RRP5 PE=1 SV=1	0.743763	0.104686	0.996649	0.516285	0.0946213	0.998393
0	0	140970	88010	689740	419560	375400	208350	>sp|Q06385|VPS74_YEAST Vacuolar protein sorting-associated protein 74 OS=Saccharomyces cerevisiae (strain ATCC 204508 / S288c) GN=VPS74 PE=1 SV=1	>sp|Q06385|VPS74_YEAST Vacuolar protein sorting-associated protein 74 OS=Saccharomyces cerevisiae (strain ATCC 204508 / S288c) GN=VPS74 PE=1 SV=1	0.748748	0.46706	0.996649	0.394238	0.59058	0.998393
870020	776150	0	0	453760	209110	471480	241040	>sp|P25343|RV161_YEAST Reduced viability upon starvation protein 161 OS=Saccharomyces cerevisiae (strain ATCC 204508 / S288c) GN=RVS161 PE=1 SV=1	>sp|P25343|RV161_YEAST Reduced viability upon starvation protein 161 OS=Saccharomyces cerevisiae (strain ATCC 204508 / S288c) GN=RVS161 PE=1 SV=1	0.750101	0.327006	0.996649	0.419624	0.574886	0.998393
5393400	5228400	0	0	6638300	2740600	5585800	2884900	>sp|P32590|HSP79_YEAST Heat shock protein homolog SSE2 OS=Saccharomyces cerevisiae (strain ATCC 204508 / S288c) GN=SSE2 PE=1 SV=3	>sp|P32590|HSP79_YEAST Heat shock protein homolog SSE2 OS=Saccharomyces cerevisiae (strain ATCC 204508 / S288c) GN=SSE2 PE=1 SV=3	0.75813	0.0726321	0.996649	0.495206	0.161765	0.998393
249390	279610	288670	254350	448570	325230	1690600	0	>sp|Q04062|RPN9_YEAST 26S proteasome regulatory subunit RPN9 OS=Saccharomyces cerevisiae (strain ATCC 204508 / S288c) GN=RPN9 PE=1 SV=1	>sp|Q04062|RPN9_YEAST 26S proteasome regulatory subunit RPN9 OS=Saccharomyces cerevisiae (strain ATCC 204508 / S288c) GN=RPN9 PE=1 SV=1	0.762592	0.355065	0.996649	0.657426	0.435373	0.998393
979050	1082100	724150	709090	2933700	1026400	1532900	488300	>sp|P32610|VATD_YEAST V-type proton ATPase subunit D OS=Saccharomyces cerevisiae (strain ATCC 204508 / S288c) GN=VMA8 PE=1 SV=1	>sp|P32610|VATD_YEAST V-type proton ATPase subunit D OS=Saccharomyces cerevisiae (strain ATCC 204508 / S288c) GN=VMA8 PE=1 SV=1	0.762873	0.187883	0.996649	0.538192	0.110152	0.998393
496970	727320	1124500	1028200	4477500	1414500	2705500	757840	>sp|P02992|EFTU_YEAST Elongation factor Tu, mitochondrial OS=Saccharomyces cerevisiae (strain ATCC 204508 / S288c) GN=TUF1 PE=1 SV=1	>sp|P02992|EFTU_YEAST Elongation factor Tu, mitochondrial OS=Saccharomyces cerevisiae (strain ATCC 204508 / S288c) GN=TUF1 PE=1 SV=1	0.769516	0.335345	0.996649	0.548923	0.42146	0.998393
15876000	13611000	22177000	11248000	41617000	20117000	25545000	14039000	>sp|P15705|STI1_YEAST Heat shock protein STI1 OS=Saccharomyces cerevisiae (strain ATCC 204508 / S288c) GN=STI1 PE=1 SV=1	>sp|P15705|STI1_YEAST Heat shock protein STI1 OS=Saccharomyces cerevisiae (strain ATCC 204508 / S288c) GN=STI1 PE=1 SV=1	0.778457	0.0605802	0.996649	0.561808	0.074675	0.998393
3785100	2674500	4085100	1584000	5777000	3092100	3950800	2914000	>sp|P15496|IDI1_YEAST Isopentenyl-diphosphate Delta-isomerase OS=Saccharomyces cerevisiae (strain ATCC 204508 / S288c) GN=IDI1 PE=1 SV=2	>sp|P15496|IDI1_YEAST Isopentenyl-diphosphate Delta-isomerase OS=Saccharomyces cerevisiae (strain ATCC 204508 / S288c) GN=IDI1 PE=1 SV=2	0.802185	0.0220169	0.996649	0.56982	0.0556082	0.998393
1008400	1058200	533080	212700	220480	183090	681340	204290	>sp|P40029|MSRA_YEAST Peptide methionine sulfoxide reductase OS=Saccharomyces cerevisiae (strain ATCC 204508 / S288c) GN=MXR1 PE=1 SV=1	>sp|P40029|MSRA_YEAST Peptide methionine sulfoxide reductase OS=Saccharomyces cerevisiae (strain ATCC 204508 / S288c) GN=MXR1 PE=1 SV=1	0.81546	0.325478	0.996649	0.556765	0.521214	0.998393
139420000	99823000	76168000	67945000	236010000	87454000	97515000	42474000	>sp|P15108|HSC82_YEAST ATP-dependent molecular chaperone HSC82 OS=Saccharomyces cerevisiae (strain ATCC 204508 / S288c) GN=HSC82 PE=1 SV=4	>sp|P15108|HSC82_YEAST ATP-dependent molecular chaperone HSC82 OS=Saccharomyces cerevisiae (strain ATCC 204508 / S288c) GN=HSC82 PE=1 SV=4	0.819527	0.11597	0.996649	0.615655	0.0702102	0.998393
60779000	43552000	42546000	21689000	82703000	45077000	56086000	28606000	>sp|P26784|RL16A_YEAST 60S ribosomal protein L16-A OS=Saccharomyces cerevisiae (strain ATCC 204508 / S288c) GN=RPL16A PE=1 SV=3	>sp|P26784|RL16A_YEAST 60S ribosomal protein L16-A OS=Saccharomyces cerevisiae (strain ATCC 204508 / S288c) GN=RPL16A PE=1 SV=3	0.824941	0.0424539	0.996649	0.612458	0.0245655	0.998393
57791	46444	53772	66288	314580	41467	97856	72661	>sp|P48837|NUP57_YEAST Nucleoporin NUP57 OS=Saccharomyces cerevisiae (strain ATCC 204508 / S288c) GN=NUP57 PE=1 SV=1	>sp|P48837|NUP57_YEAST Nucleoporin NUP57 OS=Saccharomyces cerevisiae (strain ATCC 204508 / S288c) GN=NUP57 PE=1 SV=1	0.841583	0.223813	0.996649	0.603358	0.277869	0.998393
335530	397190	922590	696730	1720300	520860	776770	273690	>sp|Q6Q547|NOP10_YEAST H/ACA ribonucleoprotein complex subunit 3 OS=Saccharomyces cerevisiae (strain ATCC 204508 / S288c) GN=NOP10 PE=1 SV=1	>sp|Q6Q547|NOP10_YEAST H/ACA ribonucleoprotein complex subunit 3 OS=Saccharomyces cerevisiae (strain ATCC 204508 / S288c) GN=NOP10 PE=1 SV=1	0.847585	0.18392	0.996649	0.606105	0.255201	0.998393
453580	527630	0	116330	406180	210860	364130	193820	>sp|Q12480|ETFA_YEAST Probable electron transfer flavoprotein subunit alpha, mitochondrial OS=Saccharomyces cerevisiae (strain ATCC 204508 / S288c) GN=AIM45 PE=1 SV=1	>sp|Q12480|ETFA_YEAST Probable electron transfer flavoprotein subunit alpha, mitochondrial OS=Saccharomyces cerevisiae (strain ATCC 204508 / S288c) GN=AIM45 PE=1 SV=1	0.860455	0.173583	0.996649	0.475185	0.360709	0.998393
3283300	2852700	0	0	4450200	2250100	2138100	807750	>sp|Q00764|TPS1_YEAST Alpha,alpha-trehalose-phosphate synthase [UDP-forming] 56 kDa subunit OS=Saccharomyces cerevisiae (strain ATCC 204508 / S288c) GN=TPS1 PE=1 SV=2	>sp|Q00764|TPS1_YEAST Alpha,alpha-trehalose-phosphate synthase [UDP-forming] 56 kDa subunit OS=Saccharomyces cerevisiae (strain ATCC 204508 / S288c) GN=TPS1 PE=1 SV=2	0.863683	0.246782	0.996649	0.580496	0.191157	0.998393
123140	105460	97011	85357	304210	86143	162810	67768	>sp|Q12329|HSP42_YEAST Heat shock protein 42 OS=Saccharomyces cerevisiae (strain ATCC 204508 / S288c) GN=HSP42 PE=1 SV=1	>sp|Q12329|HSP42_YEAST Heat shock protein 42 OS=Saccharomyces cerevisiae (strain ATCC 204508 / S288c) GN=HSP42 PE=1 SV=1	0.873254	0.0606825	0.996649	0.629104	0.00704964	0.746478
256930	273950	0	0	935040	547350	770410	199770	>sp|P28495|CAPZA_YEAST F-actin-capping protein subunit alpha OS=Saccharomyces cerevisiae (strain ATCC 204508 / S288c) GN=CAP1 PE=1 SV=1	>sp|P28495|CAPZA_YEAST F-actin-capping protein subunit alpha OS=Saccharomyces cerevisiae (strain ATCC 204508 / S288c) GN=CAP1 PE=1 SV=1	0.875771	0.291807	0.996649	0.559398	0.389692	0.998393
1018100	950520	345970	474380	939290	254470	697380	174930	>sp|P07213|TOM70_YEAST Mitochondrial import receptor subunit TOM70 OS=Saccharomyces cerevisiae (strain ATCC 204508 / S288c) GN=TOM70 PE=1 SV=2	>sp|P07213|TOM70_YEAST Mitochondrial import receptor subunit TOM70 OS=Saccharomyces cerevisiae (strain ATCC 204508 / S288c) GN=TOM70 PE=1 SV=2	0.880734	0.219091	0.996649	0.643279	0.250809	0.998393
13699000	15755000	13184000	11112000	119410000	12950000	11430000	9056100	>sp|Q12680|GLT1_YEAST Glutamate synthase [NADH] OS=Saccharomyces cerevisiae (strain ATCC 204508 / S288c) GN=GLT1 PE=1 SV=2	>sp|Q12680|GLT1_YEAST Glutamate synthase [NADH] OS=Saccharomyces cerevisiae (strain ATCC 204508 / S288c) GN=GLT1 PE=1 SV=2	0.896423	0.31989	0.996649	0.687356	0.33334	0.998393
878040	998210	0	0	1074700	273520	476480	252700	>sp|P42943|TCPH_YEAST T-complex protein 1 subunit eta OS=Saccharomyces cerevisiae (strain ATCC 204508 / S288c) GN=CCT7 PE=1 SV=1	>sp|P42943|TCPH_YEAST T-complex protein 1 subunit eta OS=Saccharomyces cerevisiae (strain ATCC 204508 / S288c) GN=CCT7 PE=1 SV=1	0.901383	0.28614	0.996649	0.578793	0.366391	0.998393
814430	738730	568850	460930	538760	513730	0	68598	>sp|P38861|NMD3_YEAST 60S ribosomal export protein NMD3 OS=Saccharomyces cerevisiae (strain ATCC 204508 / S288c) GN=NMD3 PE=1 SV=3	>sp|P38861|NMD3_YEAST 60S ribosomal export protein NMD3 OS=Saccharomyces cerevisiae (strain ATCC 204508 / S288c) GN=NMD3 PE=1 SV=3	0.927783	0.361999	0.996649	0.626697	0.468786	0.998393
529770	523430	0	328150	3219800	1272400	1028200	734380	>sp|P40215|NDH1_YEAST External NADH-ubiquinone oxidoreductase 1, mitochondrial OS=Saccharomyces cerevisiae (strain ATCC 204508 / S288c) GN=NDE1 PE=1 SV=1	>sp|P40215|NDH1_YEAST External NADH-ubiquinone oxidoreductase 1, mitochondrial OS=Saccharomyces cerevisiae (strain ATCC 204508 / S288c) GN=NDE1 PE=1 SV=1	0.930015	0.298157	0.996649	0.587663	0.414653	0.998393
0	0	194530	134140	532490	162600	110640	69570	>sp|Q08742|RDL2_YEAST Thiosulfate sulfurtransferase RDL2, mitochondrial OS=Saccharomyces cerevisiae (strain ATCC 204508 / S288c) GN=RDL2 PE=1 SV=1	>sp|Q08742|RDL2_YEAST Thiosulfate sulfurtransferase RDL2, mitochondrial OS=Saccharomyces cerevisiae (strain ATCC 204508 / S288c) GN=RDL2 PE=1 SV=1	0.972339	0.269728	0.996649	0.587079	0.311411	0.998393
4040300	2562500	6001900	3294900	5413400	3456400	6519400	1870500	>sp|Q12159|YRA1_YEAST RNA annealing protein YRA1 OS=Saccharomyces cerevisiae (strain ATCC 204508 / S288c) GN=YRA1 PE=1 SV=2	>sp|Q12159|YRA1_YEAST RNA annealing protein YRA1 OS=Saccharomyces cerevisiae (strain ATCC 204508 / S288c) GN=YRA1 PE=1 SV=2	0.992669	0.00775465	0.996649	0.754287	0.0446727	0.998393
1873400	1602400	1258100	1230600	2905500	851630	1938700	494180	>sp|P25567|SRO9_YEAST RNA-binding protein SRO9 OS=Saccharomyces cerevisiae (strain ATCC 204508 / S288c) GN=SRO9 PE=1 SV=2	>sp|P25567|SRO9_YEAST RNA-binding protein SRO9 OS=Saccharomyces cerevisiae (strain ATCC 204508 / S288c) GN=SRO9 PE=1 SV=2	0.999945	0.0646821	0.996649	0.763899	0.0378565	0.998393
853250	359390	1025900	422590	675360	430150	1162900	648650	>sp|P32602|SEC17_YEAST Alpha-soluble NSF attachment protein OS=Saccharomyces cerevisiae (strain ATCC 204508 / S288c) GN=SEC17 PE=1 SV=4	>sp|P32602|SEC17_YEAST Alpha-soluble NSF attachment protein OS=Saccharomyces cerevisiae (strain ATCC 204508 / S288c) GN=SEC17 PE=1 SV=4	1.005	0.0068358	0.996649	0.75351	0.168483	0.998393
4567400	4790700	1748100	1223100	16627000	3255600	3382600	1436600	>sp|P04806|HXKA_YEAST Hexokinase-1 OS=Saccharomyces cerevisiae (strain ATCC 204508 / S288c) GN=HXK1 PE=1 SV=2	>sp|P04806|HXKA_YEAST Hexokinase-1 OS=Saccharomyces cerevisiae (strain ATCC 204508 / S288c) GN=HXK1 PE=1 SV=2	1.0086	0.269364	0.996649	0.790819	0.23511	0.998393
0	137870	678750	504550	881290	242910	379200	497400	>sp|P32608|RTG2_YEAST Retrograde regulation protein 2 OS=Saccharomyces cerevisiae (strain ATCC 204508 / S288c) GN=RTG2 PE=1 SV=2	>sp|P32608|RTG2_YEAST Retrograde regulation protein 2 OS=Saccharomyces cerevisiae (strain ATCC 204508 / S288c) GN=RTG2 PE=1 SV=2	1.0102	0.160265	0.996649	0.730675	0.370549	0.998393
1471300	1326000	1471900	391410	3230800	2279400	1778900	615910	>sp|Q01662|MAP1_YEAST Methionine aminopeptidase 1 OS=Saccharomyces cerevisiae (strain ATCC 204508 / S288c) GN=MAP1 PE=1 SV=2	>sp|Q01662|MAP1_YEAST Methionine aminopeptidase 1 OS=Saccharomyces cerevisiae (strain ATCC 204508 / S288c) GN=MAP1 PE=1 SV=2	1.02359	0.153519	0.996649	0.784317	0.135455	0.998393
358920	108330	216830	182760	390820	0	988680	396900	>sp|Q00711|DHSA_YEAST Succinate dehydrogenase [ubiquinone] flavoprotein subunit, mitochondrial OS=Saccharomyces cerevisiae (strain ATCC 204508 / S288c) GN=SDH1 PE=1 SV=1;>sp|P47052|DHSX_YEAST Succinate dehydrogenase [ubiquinone] flavoprotein subunit 2, mitochondrial OS=Saccharomyces cerevisiae (strain ATCC 204508 / S288c) GN=YJL045W PE=1 SV=1	>sp|Q00711|DHSA_YEAST Succinate dehydrogenase [ubiquinone] flavoprotein subunit, mitochondrial OS=Saccharomyces cerevisiae (strain ATCC 204508 / S288c) GN=SDH1 PE=1 SV=1	1.06667	0.191276	0.996649	0.759506	0.399028	0.998393
135170	89882	0	0	279700	0	183130	0	>sp|P37299|QCR10_YEAST Cytochrome b-c1 complex subunit 10 OS=Saccharomyces cerevisiae (strain ATCC 204508 / S288c) GN=QCR10 PE=1 SV=2	>sp|P37299|QCR10_YEAST Cytochrome b-c1 complex subunit 10 OS=Saccharomyces cerevisiae (strain ATCC 204508 / S288c) GN=QCR10 PE=1 SV=2	1.0844	0.216649	0.996649	1.00044	0.0650556	0.998393
4330300	2111400	2378300	1699000	6892900	1743500	4013100	2193800	>sp|Q12402|YOP1_YEAST Protein YOP1 OS=Saccharomyces cerevisiae (strain ATCC 204508 / S288c) GN=YOP1 PE=1 SV=3	>sp|Q12402|YOP1_YEAST Protein YOP1 OS=Saccharomyces cerevisiae (strain ATCC 204508 / S288c) GN=YOP1 PE=1 SV=3	1.09398	0.0157379	0.996649	0.864575	0.0154945	0.998393
466660	351180	802870	442510	2457900	396430	349370	247460	>sp|P04037|COX4_YEAST Cytochrome c oxidase subunit 4, mitochondrial OS=Saccharomyces cerevisiae (strain ATCC 204508 / S288c) GN=COX4 PE=1 SV=1	>sp|P04037|COX4_YEAST Cytochrome c oxidase subunit 4, mitochondrial OS=Saccharomyces cerevisiae (strain ATCC 204508 / S288c) GN=COX4 PE=1 SV=1	1.09987	0.140012	0.996649	0.851001	0.143035	0.998393
0	0	173820	157430	322720	52558	211240	140120	>sp|P40088|FTR1_YEAST Plasma membrane iron permease OS=Saccharomyces cerevisiae (strain ATCC 204508 / S288c) GN=FTR1 PE=1 SV=1	>sp|P40088|FTR1_YEAST Plasma membrane iron permease OS=Saccharomyces cerevisiae (strain ATCC 204508 / S288c) GN=FTR1 PE=1 SV=1	1.1178	0.119917	0.996649	0.732634	0.320859	0.998393
1210400	996490	930220	283520	2673400	939780	1192100	590650	>sp|Q12449|AHA1_YEAST Hsp90 co-chaperone AHA1 OS=Saccharomyces cerevisiae (strain ATCC 204508 / S288c) GN=AHA1 PE=1 SV=1	>sp|Q12449|AHA1_YEAST Hsp90 co-chaperone AHA1 OS=Saccharomyces cerevisiae (strain ATCC 204508 / S288c) GN=AHA1 PE=1 SV=1	1.12902	0.0788506	0.996649	0.888129	0.0462467	0.998393
896020	877140	0	213940	1808600	1049800	0	0	>sp|P32381|ARP2_YEAST Actin-related protein 2 OS=Saccharomyces cerevisiae (strain ATCC 204508 / S288c) GN=ARP2 PE=1 SV=1	>sp|P32381|ARP2_YEAST Actin-related protein 2 OS=Saccharomyces cerevisiae (strain ATCC 204508 / S288c) GN=ARP2 PE=1 SV=1	1.12948	0.344921	0.996649	0.766609	0.387735	0.998393
484920	590910	1043300	49645	713770	530150	877280	882700	>sp|P25655|NOT1_YEAST General negative regulator of transcription subunit 1 OS=Saccharomyces cerevisiae (strain ATCC 204508 / S288c) GN=CDC39 PE=1 SV=3	>sp|P25655|NOT1_YEAST General negative regulator of transcription subunit 1 OS=Saccharomyces cerevisiae (strain ATCC 204508 / S288c) GN=CDC39 PE=1 SV=3	1.13209	0.288104	0.996649	0.871291	0.405197	0.998393
13643000	9526100	6081000	6938900	60374000	11320000	27574000	7853900	>sp|P22943|HSP12_YEAST 12 kDa heat shock protein OS=Saccharomyces cerevisiae (strain ATCC 204508 / S288c) GN=HSP12 PE=1 SV=1	>sp|P22943|HSP12_YEAST 12 kDa heat shock protein OS=Saccharomyces cerevisiae (strain ATCC 204508 / S288c) GN=HSP12 PE=1 SV=1	1.13867	0.166779	0.996649	0.93562	0.167932	0.998393
0	0	1359000	1170100	3530500	1512400	1244800	308940	>sp|P33775|PMT1_YEAST Dolichyl-phosphate-mannose--protein mannosyltransferase 1 OS=Saccharomyces cerevisiae (strain ATCC 204508 / S288c) GN=PMT1 PE=1 SV=1	>sp|P33775|PMT1_YEAST Dolichyl-phosphate-mannose--protein mannosyltransferase 1 OS=Saccharomyces cerevisiae (strain ATCC 204508 / S288c) GN=PMT1 PE=1 SV=1	1.14982	0.251311	0.996649	0.784009	0.256199	0.998393
623530	453350	1557100	729110	2534000	840320	1791300	638140	>sp|P54113|PUR91_YEAST Bifunctional purine biosynthesis protein ADE16 OS=Saccharomyces cerevisiae (strain ATCC 204508 / S288c) GN=ADE16 PE=1 SV=1	>sp|P54113|PUR91_YEAST Bifunctional purine biosynthesis protein ADE16 OS=Saccharomyces cerevisiae (strain ATCC 204508 / S288c) GN=ADE16 PE=1 SV=1	1.15899	0.0493209	0.996649	0.915246	0.0951479	0.998393
1182800	1504500	0	0	2856000	750780	1430900	382590	>sp|P28319|CWP1_YEAST Cell wall protein CWP1 OS=Saccharomyces cerevisiae (strain ATCC 204508 / S288c) GN=CWP1 PE=1 SV=2	>sp|P28319|CWP1_YEAST Cell wall protein CWP1 OS=Saccharomyces cerevisiae (strain ATCC 204508 / S288c) GN=CWP1 PE=1 SV=2	1.16117	0.167134	0.996649	0.858717	0.107952	0.998393
3061100	1706500	1745600	302670	3825300	1885000	2294600	1898600	>sp|P28007|GAR1_YEAST H/ACA ribonucleoprotein complex subunit 1 OS=Saccharomyces cerevisiae (strain ATCC 204508 / S288c) GN=GAR1 PE=1 SV=1	>sp|P28007|GAR1_YEAST H/ACA ribonucleoprotein complex subunit 1 OS=Saccharomyces cerevisiae (strain ATCC 204508 / S288c) GN=GAR1 PE=1 SV=1	1.16631	0.14418	0.996649	0.926348	0.18697	0.998393
121000	76394	54592	76593	1115700	88928	258590	121910	>sp|P47068|BBC1_YEAST Myosin tail region-interacting protein MTI1 OS=Saccharomyces cerevisiae (strain ATCC 204508 / S288c) GN=BBC1 PE=1 SV=2	>sp|P47068|BBC1_YEAST Myosin tail region-interacting protein MTI1 OS=Saccharomyces cerevisiae (strain ATCC 204508 / S288c) GN=BBC1 PE=1 SV=2	1.22724	0.239602	0.996649	1.00172	0.231279	0.998393
455620	464310	350960	402210	0	0	4165200	275940	>sp|P39985|DPO5_YEAST DNA polymerase V OS=Saccharomyces cerevisiae (strain ATCC 204508 / S288c) GN=POL5 PE=1 SV=1	>sp|P39985|DPO5_YEAST DNA polymerase V OS=Saccharomyces cerevisiae (strain ATCC 204508 / S288c) GN=POL5 PE=1 SV=1	1.23069	0.346334	0.996649	1.13121	0.359121	0.998393
494310	868350	219010	163830	3248600	732310	1354500	141020	>sp|P53312|SUCB_YEAST Succinyl-CoA ligase [ADP-forming] subunit beta, mitochondrial OS=Saccharomyces cerevisiae (strain ATCC 204508 / S288c) GN=LSC2 PE=1 SV=1	>sp|P53312|SUCB_YEAST Succinyl-CoA ligase [ADP-forming] subunit beta, mitochondrial OS=Saccharomyces cerevisiae (strain ATCC 204508 / S288c) GN=LSC2 PE=1 SV=1	1.25475	0.29566	0.996649	1.03151	0.266907	0.998393
0	0	0	175110	642780	0	283580	0	>sp|P39968|VAC8_YEAST Vacuolar protein 8 OS=Saccharomyces cerevisiae (strain ATCC 204508 / S288c) GN=VAC8 PE=1 SV=3	>sp|P39968|VAC8_YEAST Vacuolar protein 8 OS=Saccharomyces cerevisiae (strain ATCC 204508 / S288c) GN=VAC8 PE=1 SV=3	1.28578	0.427671	0.996649	0.647024	0.342542	0.998393
0	0	1222700	660330	4693800	1864300	6897700	2190600	>sp|Q03921|DOP1_YEAST Protein dopey OS=Saccharomyces cerevisiae (strain ATCC 204508 / S288c) GN=DOP1 PE=1 SV=1	>sp|Q03921|DOP1_YEAST Protein dopey OS=Saccharomyces cerevisiae (strain ATCC 204508 / S288c) GN=DOP1 PE=1 SV=1	1.29191	0.23745	0.996649	0.950691	0.338314	0.998393
724880	235350	0	176190	0	0	379930	216500	>sp|P32476|ERG1_YEAST Squalene monooxygenase OS=Saccharomyces cerevisiae (strain ATCC 204508 / S288c) GN=ERG1 PE=1 SV=2	>sp|P32476|ERG1_YEAST Squalene monooxygenase OS=Saccharomyces cerevisiae (strain ATCC 204508 / S288c) GN=ERG1 PE=1 SV=2	1.3363	0.0396687	0.996649	1.111	0.0693717	0.998393
0	37202	110280	136290	191190	47440	165630	52021	>sp|Q03761|TAF12_YEAST Transcription initiation factor TFIID subunit 12 OS=Saccharomyces cerevisiae (strain ATCC 204508 / S288c) GN=TAF12 PE=1 SV=1	>sp|Q03761|TAF12_YEAST Transcription initiation factor TFIID subunit 12 OS=Saccharomyces cerevisiae (strain ATCC 204508 / S288c) GN=TAF12 PE=1 SV=1	1.35101	0.0501524	0.996649	1.06536	0.139615	0.998393
884200	1005000	1288800	760670	1716900	213150	1168800	237700	>sp|P20436|RPAB3_YEAST DNA-directed RNA polymerases I, II, and III subunit RPABC3 OS=Saccharomyces cerevisiae (strain ATCC 204508 / S288c) GN=RPB8 PE=1 SV=1	>sp|P20436|RPAB3_YEAST DNA-directed RNA polymerases I, II, and III subunit RPABC3 OS=Saccharomyces cerevisiae (strain ATCC 204508 / S288c) GN=RPB8 PE=1 SV=1	1.4709	0.0511068	0.996649	1.21147	0.0699142	0.998393
5625800	2646200	6835100	2199600	6553900	1842800	3558800	1338200	>sp|P38910|CH10_YEAST 10 kDa heat shock protein, mitochondrial OS=Saccharomyces cerevisiae (strain ATCC 204508 / S288c) GN=HSP10 PE=1 SV=1	>sp|P38910|CH10_YEAST 10 kDa heat shock protein, mitochondrial OS=Saccharomyces cerevisiae (strain ATCC 204508 / S288c) GN=HSP10 PE=1 SV=1	1.49135	0.00254379	0.808079	1.23491	0.00257698	0.40931
3469000	1534600	3249400	1678700	6428600	1385300	4146500	1265100	>sp|P21242|PSA7_YEAST Probable proteasome subunit alpha type-7 OS=Saccharomyces cerevisiae (strain ATCC 204508 / S288c) GN=PRE10 PE=1 SV=2	>sp|P21242|PSA7_YEAST Probable proteasome subunit alpha type-7 OS=Saccharomyces cerevisiae (strain ATCC 204508 / S288c) GN=PRE10 PE=1 SV=2	1.51411	0.000720263	0.686411	1.2692	0.000316415	0.274495
0	0	29682	33928	378840	37840	424550	109820	>sp|Q05785|ENT2_YEAST Epsin-2 OS=Saccharomyces cerevisiae (strain ATCC 204508 / S288c) GN=ENT2 PE=1 SV=1	>sp|Q05785|ENT2_YEAST Epsin-2 OS=Saccharomyces cerevisiae (strain ATCC 204508 / S288c) GN=ENT2 PE=1 SV=1	1.69384	0.282313	0.996649	1.3357	0.327276	0.998393
6847200	6517000	8521300	2829400	51460000	5105400	18576000	3049500	>sp|P00360|G3P1_YEAST Glyceraldehyde-3-phosphate dehydrogenase 1 OS=Saccharomyces cerevisiae (strain ATCC 204508 / S288c) GN=TDH1 PE=1 SV=3	>sp|P00360|G3P1_YEAST Glyceraldehyde-3-phosphate dehydrogenase 1 OS=Saccharomyces cerevisiae (strain ATCC 204508 / S288c) GN=TDH1 PE=1 SV=3	1.90051	0.0384933	0.996649	1.66645	0.0242815	0.998393
821930	267600	657730	74977	246450	101480	0	0	>sp|P23639|PSA2_YEAST Proteasome subunit alpha type-2 OS=Saccharomyces cerevisiae (strain ATCC 204508 / S288c) GN=PRE8 PE=1 SV=1	>sp|P23639|PSA2_YEAST Proteasome subunit alpha type-2 OS=Saccharomyces cerevisiae (strain ATCC 204508 / S288c) GN=PRE8 PE=1 SV=1	2.01067	0.0591377	0.996649	1.79606	0.118916	0.998393
470140	228230	1477800	117970	2058400	394130	0	0	>sp|P32528|DUR1_YEAST Urea amidolyase OS=Saccharomyces cerevisiae (strain ATCC 204508 / S288c) GN=DUR1,2 PE=1 SV=2	>sp|P32528|DUR1_YEAST Urea amidolyase OS=Saccharomyces cerevisiae (strain ATCC 204508 / S288c) GN=DUR1,2 PE=1 SV=2	2.35811	0.0449358	0.996649	2.15004	0.0348316	0.998393
0	236430	1272600	438090	10465000	242930	3542500	0	>sp|P38616|YGP1_YEAST Protein YGP1 OS=Saccharomyces cerevisiae (strain ATCC 204508 / S288c) GN=YGP1 PE=1 SV=2	>sp|P38616|YGP1_YEAST Protein YGP1 OS=Saccharomyces cerevisiae (strain ATCC 204508 / S288c) GN=YGP1 PE=1 SV=2	3.62422	0.0172373	0.996649	3.45288	0.0103468	0.89641
1646200	0	2493800	0	5458900	77865	1324700	0	>sp|P06633|HIS7_YEAST Imidazoleglycerol-phosphate dehydratase OS=Saccharomyces cerevisiae (strain ATCC 204508 / S288c) GN=HIS3 PE=1 SV=2	>sp|P06633|HIS7_YEAST Imidazoleglycerol-phosphate dehydratase OS=Saccharomyces cerevisiae (strain ATCC 204508 / S288c) GN=HIS3 PE=1 SV=2	4.90582	0.0165209	0.996649	4.77821	0.00648132	0.746478
308600	0	0	0	591350	0	389560	0	>sp|P32342|SRP21_YEAST Signal recognition particle subunit SRP21 OS=Saccharomyces cerevisiae (strain ATCC 204508 / S288c) GN=SRP21 PE=1 SV=3	>sp|P32342|SRP21_YEAST Signal recognition particle subunit SRP21 OS=Saccharomyces cerevisiae (strain ATCC 204508 / S288c) GN=SRP21 PE=1 SV=3	NA	NA	NA	NA	NA	NA
0	0	292550	0	162400	0	324770	0	>sp|P32356|TREA_YEAST Neutral trehalase OS=Saccharomyces cerevisiae (strain ATCC 204508 / S288c) GN=NTH1 PE=1 SV=3	>sp|P32356|TREA_YEAST Neutral trehalase OS=Saccharomyces cerevisiae (strain ATCC 204508 / S288c) GN=NTH1 PE=1 SV=3	NA	NA	NA	NA	NA	NA
977680	0	1942100	0	3562900	0	1551200	0	>sp|P38760|MIP6_YEAST RNA-binding protein MIP6 OS=Saccharomyces cerevisiae (strain ATCC 204508 / S288c) GN=MIP6 PE=1 SV=1	>sp|P38760|MIP6_YEAST RNA-binding protein MIP6 OS=Saccharomyces cerevisiae (strain ATCC 204508 / S288c) GN=MIP6 PE=1 SV=1	NA	NA	NA	NA	NA	NA
0	0	88487	0	288250	0	196180	0	>sp|P49954|NIT3_YEAST Probable hydrolase NIT3 OS=Saccharomyces cerevisiae (strain ATCC 204508 / S288c) GN=NIT3 PE=1 SV=1	>sp|P49954|NIT3_YEAST Probable hydrolase NIT3 OS=Saccharomyces cerevisiae (strain ATCC 204508 / S288c) GN=NIT3 PE=1 SV=1	NA	NA	NA	NA	NA	NA

## Sheet: SSB1_mutant
Intensity L SSB1_A	Intensity H SSB1_A	Intensity L SSB1_B	Intensity H SSB1_B	Intensity L SSB1_C	Intensity H SSB1_C	Intensity L SSB1_D	Intensity H SSB1_D	Protein IDs	Majority protein IDs	FC_raw	Pval_raw	Pval_raw_FDR	FC_LR	Pval_LR	Pval_LR_FDR
10169000	168750000	5341900	103120000	8106700	120190000	9939600	114740000	>sp|P39726|GCSH_YEAST Glycine cleavage system H protein, mitochondrial OS=Saccharomyces cerevisiae (strain ATCC 204508 / S288c) GN=GCV3 PE=1 SV=3	>sp|P39726|GCSH_YEAST Glycine cleavage system H protein, mitochondrial OS=Saccharomyces cerevisiae (strain ATCC 204508 / S288c) GN=GCV3 PE=1 SV=3	-3.93564	5.77e-06	0.00725594	-4.30586	7.47e-08	9.39e-05
10498	163520	6757.6	98960	6706.4	6951.6	8470.6	7802.1	>sp|P23202|URE2_YEAST Transcriptional regulator URE2 OS=Saccharomyces cerevisiae (strain ATCC 204508 / S288c) GN=URE2 PE=1 SV=1	>sp|P23202|URE2_YEAST Transcriptional regulator URE2 OS=Saccharomyces cerevisiae (strain ATCC 204508 / S288c) GN=URE2 PE=1 SV=1	-1.94169	0.158551	0.283095	-2.34246	0.0876851	0.408223
2158900	9266700	1269000	4399200	1432900	7637900	2768200	4709500	>sp|P22943|HSP12_YEAST 12 kDa heat shock protein OS=Saccharomyces cerevisiae (strain ATCC 204508 / S288c) GN=HSP12 PE=1 SV=1	>sp|P22943|HSP12_YEAST 12 kDa heat shock protein OS=Saccharomyces cerevisiae (strain ATCC 204508 / S288c) GN=HSP12 PE=1 SV=1	-1.76904	0.00307118	0.0637537	-2.15958	0.000118206	0.0111834
2152200	1031900	1013300	7716400	1922500	7783800	2411600	9677300	>sp|P25373|GLRX1_YEAST Glutaredoxin-1 OS=Saccharomyces cerevisiae (strain ATCC 204508 / S288c) GN=GRX1 PE=1 SV=1	>sp|P25373|GLRX1_YEAST Glutaredoxin-1 OS=Saccharomyces cerevisiae (strain ATCC 204508 / S288c) GN=GRX1 PE=1 SV=1	-1.47262	0.118107	0.239839	-1.86974	0.0717179	0.376023
50254	318310	71637	330210	169290	394090	612540	390770	>sp|P43621|COPD_YEAST Coatomer subunit delta OS=Saccharomyces cerevisiae (strain ATCC 204508 / S288c) GN=RET2 PE=1 SV=3	>sp|P43621|COPD_YEAST Coatomer subunit delta OS=Saccharomyces cerevisiae (strain ATCC 204508 / S288c) GN=RET2 PE=1 SV=3	-1.35957	0.142824	0.267157	-1.74835	0.0521634	0.336253
329730	439530	43536	384530	120470	432180	578130	391220	>sp|P40159|YNU8_YEAST Uncharacterized protein YNL208W OS=Saccharomyces cerevisiae (strain ATCC 204508 / S288c) GN=YNL208W PE=1 SV=2	>sp|P40159|YNU8_YEAST Uncharacterized protein YNL208W OS=Saccharomyces cerevisiae (strain ATCC 204508 / S288c) GN=YNL208W PE=1 SV=2	-1.20926	0.192722	0.317499	-1.61264	0.0692177	0.373524
257250	278810	19974	0	192550	186830	0	0	>sp|P53550|DCP2_YEAST mRNA-decapping enzyme subunit 2 OS=Saccharomyces cerevisiae (strain ATCC 204508 / S288c) GN=DCP2 PE=1 SV=1	>sp|P53550|DCP2_YEAST mRNA-decapping enzyme subunit 2 OS=Saccharomyces cerevisiae (strain ATCC 204508 / S288c) GN=DCP2 PE=1 SV=1	-1.19564	0.488952	0.61157	-1.4071	0.39725	0.785784
84282	798300	109380	796720	103970	65764	149680	90529	>sp|P25340|ERG4_YEAST Delta(24(24(1)))-sterol reductase OS=Saccharomyces cerevisiae (strain ATCC 204508 / S288c) GN=ERG4 PE=1 SV=2	>sp|P25340|ERG4_YEAST Delta(24(24(1)))-sterol reductase OS=Saccharomyces cerevisiae (strain ATCC 204508 / S288c) GN=ERG4 PE=1 SV=2	-1.18053	0.279033	0.409539	-1.58201	0.144547	0.528183
701780	1279800	322820	595870	612950	967010	358150	1395900	>sp|P23639|PSA2_YEAST Proteasome subunit alpha type-2 OS=Saccharomyces cerevisiae (strain ATCC 204508 / S288c) GN=PRE8 PE=1 SV=1	>sp|P23639|PSA2_YEAST Proteasome subunit alpha type-2 OS=Saccharomyces cerevisiae (strain ATCC 204508 / S288c) GN=PRE8 PE=1 SV=1	-1.09285	0.0317469	0.132139	-1.49509	0.0079243	0.129362
1586800	1703600	391050	554980	128170	316730	79096	358020	>sp|P30605|ITR1_YEAST Myo-inositol transporter 1 OS=Saccharomyces cerevisiae (strain ATCC 204508 / S288c) GN=ITR1 PE=1 SV=2	>sp|P30605|ITR1_YEAST Myo-inositol transporter 1 OS=Saccharomyces cerevisiae (strain ATCC 204508 / S288c) GN=ITR1 PE=1 SV=2	-1.02278	0.391953	0.526528	-1.4367	0.242892	0.65958
127520	385550	92318	285750	0	0	328790	280840	>sp|P38804|SDO1L_YEAST Restriction of telomere capping protein 3 OS=Saccharomyces cerevisiae (strain ATCC 204508 / S288c) GN=RTC3 PE=1 SV=1	>sp|P38804|SDO1L_YEAST Restriction of telomere capping protein 3 OS=Saccharomyces cerevisiae (strain ATCC 204508 / S288c) GN=RTC3 PE=1 SV=1	-0.999615	0.15409	0.278696	-1.40258	0.0260081	0.235195
339830	660460	150750	254410	161110	363220	236340	433870	>sp|P40160|RIO2_YEAST Serine/threonine-protein kinase RIO2 OS=Saccharomyces cerevisiae (strain ATCC 204508 / S288c) GN=RIO2 PE=1 SV=1	>sp|P40160|RIO2_YEAST Serine/threonine-protein kinase RIO2 OS=Saccharomyces cerevisiae (strain ATCC 204508 / S288c) GN=RIO2 PE=1 SV=1	-0.940713	0.0544632	0.164568	-1.34465	0.00565917	0.114735
845930	1975200	1776300	2892200	1646000	3623400	2539700	3365700	>sp|P38910|CH10_YEAST 10 kDa heat shock protein, mitochondrial OS=Saccharomyces cerevisiae (strain ATCC 204508 / S288c) GN=HSP10 PE=1 SV=1	>sp|P38910|CH10_YEAST 10 kDa heat shock protein, mitochondrial OS=Saccharomyces cerevisiae (strain ATCC 204508 / S288c) GN=HSP10 PE=1 SV=1	-0.867827	0.064552	0.177974	-1.26207	0.0221535	0.212373
36515	200740	0	0	58965	64552	66904	65245	>sp|P36160|RPF2_YEAST Ribosome biogenesis protein RPF2 OS=Saccharomyces cerevisiae (strain ATCC 204508 / S288c) GN=RPF2 PE=1 SV=1	>sp|P36160|RPF2_YEAST Ribosome biogenesis protein RPF2 OS=Saccharomyces cerevisiae (strain ATCC 204508 / S288c) GN=RPF2 PE=1 SV=1	-0.851048	0.232085	0.365014	-1.27839	0.0553841	0.34701
185640	228400	75557	148240	0	0	78908	0	>sp|P32787|MG101_YEAST Mitochondrial genome maintenance protein MGM101 OS=Saccharomyces cerevisiae (strain ATCC 204508 / S288c) GN=MGM101 PE=1 SV=1	>sp|P32787|MG101_YEAST Mitochondrial genome maintenance protein MGM101 OS=Saccharomyces cerevisiae (strain ATCC 204508 / S288c) GN=MGM101 PE=1 SV=1	-0.830953	0.255406	0.386337	-1.19143	0.141209	0.525146
240300	210490	180520	1079000	0	0	459010	0	>sp|P04710|ADT1_YEAST ADP,ATP carrier protein 1 OS=Saccharomyces cerevisiae (strain ATCC 204508 / S288c) GN=AAC1 PE=1 SV=1	>sp|P04710|ADT1_YEAST ADP,ATP carrier protein 1 OS=Saccharomyces cerevisiae (strain ATCC 204508 / S288c) GN=AAC1 PE=1 SV=1	-0.81418	0.482339	0.608735	-1.17499	0.350232	0.751266
714380	2654000	789240	740480	583370	2063000	853470	605310	>sp|P11632|NHP6A_YEAST Non-histone chromosomal protein 6A OS=Saccharomyces cerevisiae (strain ATCC 204508 / S288c) GN=NHP6A PE=1 SV=1	>sp|P11632|NHP6A_YEAST Non-histone chromosomal protein 6A OS=Saccharomyces cerevisiae (strain ATCC 204508 / S288c) GN=NHP6A PE=1 SV=1	-0.781999	0.199803	0.327844	-1.17949	0.0465754	0.318938
706610	1112600	341890	788930	546290	1235500	876220	896830	>sp|P37012|PGM2_YEAST Phosphoglucomutase-2 OS=Saccharomyces cerevisiae (strain ATCC 204508 / S288c) GN=PGM2 PE=1 SV=1	>sp|P37012|PGM2_YEAST Phosphoglucomutase-2 OS=Saccharomyces cerevisiae (strain ATCC 204508 / S288c) GN=PGM2 PE=1 SV=1	-0.768053	0.0570822	0.166093	-1.17049	0.00216524	0.0604823
422190	720370	318740	603510	303780	638030	751100	929920	>sp|P53615|CAN_YEAST Carbonic anhydrase OS=Saccharomyces cerevisiae (strain ATCC 204508 / S288c) GN=NCE103 PE=1 SV=1	>sp|P53615|CAN_YEAST Carbonic anhydrase OS=Saccharomyces cerevisiae (strain ATCC 204508 / S288c) GN=NCE103 PE=1 SV=1	-0.767636	0.059228	0.169589	-1.16937	0.00432753	0.0937881
106140	109980	76796	1071600	83637	71095	148070	94180	>sp|P43555|EMP47_YEAST Protein EMP47 OS=Saccharomyces cerevisiae (strain ATCC 204508 / S288c) GN=EMP47 PE=1 SV=1	>sp|P43555|EMP47_YEAST Protein EMP47 OS=Saccharomyces cerevisiae (strain ATCC 204508 / S288c) GN=EMP47 PE=1 SV=1	-0.741671	0.453829	0.584491	-1.15151	0.265825	0.682856
118520	0	118090	0	124230	0	187260	219950	>sp|Q08920|NCBP2_YEAST Nuclear cap-binding protein subunit 2 OS=Saccharomyces cerevisiae (strain ATCC 204508 / S288c) GN=CBC2 PE=1 SV=1	>sp|Q08920|NCBP2_YEAST Nuclear cap-binding protein subunit 2 OS=Saccharomyces cerevisiae (strain ATCC 204508 / S288c) GN=CBC2 PE=1 SV=1	-0.711407	0.141958	0.267127	-1.20402	0.00489731	0.102599
179340	443170	199200	387920	218400	323740	552140	535990	>sp|P32476|ERG1_YEAST Squalene monooxygenase OS=Saccharomyces cerevisiae (strain ATCC 204508 / S288c) GN=ERG1 PE=1 SV=2	>sp|P32476|ERG1_YEAST Squalene monooxygenase OS=Saccharomyces cerevisiae (strain ATCC 204508 / S288c) GN=ERG1 PE=1 SV=2	-0.697935	0.134908	0.259146	-1.09845	0.0158887	0.188416
159120	398010	393600	562610	288360	480570	428480	481350	>sp|P30902|ATP7_YEAST ATP synthase subunit d, mitochondrial OS=Saccharomyces cerevisiae (strain ATCC 204508 / S288c) GN=ATP7 PE=1 SV=2	>sp|P30902|ATP7_YEAST ATP synthase subunit d, mitochondrial OS=Saccharomyces cerevisiae (strain ATCC 204508 / S288c) GN=ATP7 PE=1 SV=2	-0.685707	0.0898549	0.205359	-1.08373	0.0250082	0.23299
596440	979430	1211900	574170	818990	418380	75154	1159100	>sp|P39078|TCPD_YEAST T-complex protein 1 subunit delta OS=Saccharomyces cerevisiae (strain ATCC 204508 / S288c) GN=CCT4 PE=1 SV=2	>sp|P39078|TCPD_YEAST T-complex protein 1 subunit delta OS=Saccharomyces cerevisiae (strain ATCC 204508 / S288c) GN=CCT4 PE=1 SV=2	-0.653956	0.520192	0.633606	-1.06151	0.34832	0.749911
270620	432880	210580	218520	192290	357190	238850	430820	>sp|P17649|GABAT_YEAST 4-aminobutyrate aminotransferase OS=Saccharomyces cerevisiae (strain ATCC 204508 / S288c) GN=UGA1 PE=1 SV=2	>sp|P17649|GABAT_YEAST 4-aminobutyrate aminotransferase OS=Saccharomyces cerevisiae (strain ATCC 204508 / S288c) GN=UGA1 PE=1 SV=2	-0.618871	0.0518542	0.16094	-1.02326	0.00416137	0.0936839
663920	1094300	508580	747770	796960	1730900	1790400	1753200	>sp|P09457|ATPO_YEAST ATP synthase subunit 5, mitochondrial OS=Saccharomyces cerevisiae (strain ATCC 204508 / S288c) GN=ATP5 PE=1 SV=1	>sp|P09457|ATPO_YEAST ATP synthase subunit 5, mitochondrial OS=Saccharomyces cerevisiae (strain ATCC 204508 / S288c) GN=ATP5 PE=1 SV=1	-0.591425	0.272871	0.403053	-0.991171	0.0581313	0.347958
139370	176450	133230	135630	0	0	59291	0	>sp|P42945|UTP10_YEAST U3 small nucleolar RNA-associated protein 10 OS=Saccharomyces cerevisiae (strain ATCC 204508 / S288c) GN=UTP10 PE=1 SV=1	>sp|P42945|UTP10_YEAST U3 small nucleolar RNA-associated protein 10 OS=Saccharomyces cerevisiae (strain ATCC 204508 / S288c) GN=UTP10 PE=1 SV=1	-0.583227	0.356297	0.488104	-0.942311	0.266643	0.682856
128470	224950	116520	204560	138300	216650	179330	183710	>sp|P53299|TIM13_YEAST Mitochondrial import inner membrane translocase subunit TIM13 OS=Saccharomyces cerevisiae (strain ATCC 204508 / S288c) GN=TIM13 PE=1 SV=1	>sp|P53299|TIM13_YEAST Mitochondrial import inner membrane translocase subunit TIM13 OS=Saccharomyces cerevisiae (strain ATCC 204508 / S288c) GN=TIM13 PE=1 SV=1	-0.575624	0.00798744	0.082977	-0.979735	8.86e-06	0.00395716
0	191200	78556	131880	119020	116130	0	0	>sp|Q08225|DPP3_YEAST Probable dipeptidyl peptidase 3 OS=Saccharomyces cerevisiae (strain ATCC 204508 / S288c) GN=YOL057W PE=1 SV=1	>sp|Q08225|DPP3_YEAST Probable dipeptidyl peptidase 3 OS=Saccharomyces cerevisiae (strain ATCC 204508 / S288c) GN=YOL057W PE=1 SV=1	-0.565184	0.211641	0.342825	-0.817368	0.0371731	0.2798
2105200	3141900	1785300	2409500	1486800	2872400	2600700	3146300	>sp|P38077|ATPG_YEAST ATP synthase subunit gamma, mitochondrial OS=Saccharomyces cerevisiae (strain ATCC 204508 / S288c) GN=ATP3 PE=1 SV=1	>sp|P38077|ATPG_YEAST ATP synthase subunit gamma, mitochondrial OS=Saccharomyces cerevisiae (strain ATCC 204508 / S288c) GN=ATP3 PE=1 SV=1	-0.558762	0.0281316	0.126371	-0.961336	0.000475062	0.0277345
372960	434980	348760	566370	389760	681550	485240	677170	>sp|Q06406|LSM6_YEAST U6 snRNA-associated Sm-like protein LSm6 OS=Saccharomyces cerevisiae (strain ATCC 204508 / S288c) GN=LSM6 PE=1 SV=2	>sp|Q06406|LSM6_YEAST U6 snRNA-associated Sm-like protein LSm6 OS=Saccharomyces cerevisiae (strain ATCC 204508 / S288c) GN=LSM6 PE=1 SV=2	-0.552123	0.0238592	0.119486	-0.955713	0.00557995	0.114735
5778900	10551000	5700700	9498300	7504100	9584900	7752500	9201500	>sp|P07283|PMM_YEAST Phosphomannomutase OS=Saccharomyces cerevisiae (strain ATCC 204508 / S288c) GN=SEC53 PE=1 SV=1	>sp|P07283|PMM_YEAST Phosphomannomutase OS=Saccharomyces cerevisiae (strain ATCC 204508 / S288c) GN=SEC53 PE=1 SV=1	-0.551334	0.00473569	0.0708663	-0.952238	0.000156682	0.0120997
122840	455290	318530	340820	318910	477630	681800	463720	>sp|P36053|ELF1_YEAST Transcription elongation factor 1 OS=Saccharomyces cerevisiae (strain ATCC 204508 / S288c) GN=ELF1 PE=1 SV=1	>sp|P36053|ELF1_YEAST Transcription elongation factor 1 OS=Saccharomyces cerevisiae (strain ATCC 204508 / S288c) GN=ELF1 PE=1 SV=1	-0.503559	0.369249	0.503412	-0.899939	0.101815	0.444378
52496	44341	49413	41123	30873	244250	40822	29406	>sp|Q03559|YM8V_YEAST Uncharacterized protein YMR295C OS=Saccharomyces cerevisiae (strain ATCC 204508 / S288c) GN=YMR295C PE=1 SV=1	>sp|Q03559|YM8V_YEAST Uncharacterized protein YMR295C OS=Saccharomyces cerevisiae (strain ATCC 204508 / S288c) GN=YMR295C PE=1 SV=1	-0.500548	0.505709	0.623212	-0.903571	0.258095	0.67448
95655	132010	110660	172260	186290	243550	206380	280090	>sp|Q12165|ATPD_YEAST ATP synthase subunit delta, mitochondrial OS=Saccharomyces cerevisiae (strain ATCC 204508 / S288c) GN=ATP16 PE=1 SV=1	>sp|Q12165|ATPD_YEAST ATP synthase subunit delta, mitochondrial OS=Saccharomyces cerevisiae (strain ATCC 204508 / S288c) GN=ATP16 PE=1 SV=1	-0.482611	0.237088	0.368688	-0.885364	0.056357	0.347135
2537600	4113700	2080900	3505800	2917100	3511300	3379800	3887300	>sp|P23641|MPCP_YEAST Mitochondrial phosphate carrier protein OS=Saccharomyces cerevisiae (strain ATCC 204508 / S288c) GN=MIR1 PE=1 SV=1	>sp|P23641|MPCP_YEAST Mitochondrial phosphate carrier protein OS=Saccharomyces cerevisiae (strain ATCC 204508 / S288c) GN=MIR1 PE=1 SV=1	-0.479702	0.0237853	0.119486	-0.882838	9.45e-05	0.0107957
555010	1099900	459000	629120	384980	632270	806860	675630	>sp|Q01976|ADPP_YEAST ADP-ribose pyrophosphatase OS=Saccharomyces cerevisiae (strain ATCC 204508 / S288c) GN=YSA1 PE=1 SV=2	>sp|Q01976|ADPP_YEAST ADP-ribose pyrophosphatase OS=Saccharomyces cerevisiae (strain ATCC 204508 / S288c) GN=YSA1 PE=1 SV=2	-0.475325	0.1639	0.288952	-0.879654	0.00358362	0.0866271
[truncated: 1,229 more rows]
